# Supplementary material for: Bis(2,2′-bi-1H-imidazole)­copper(II) bis­(1,1,3,3-tetra­cyano-2-eth­oxy­propenide)
Source: Acta Crystallogr Sect E Struct Rep Online. 2010 Jul 31;66(Pt 8):m1044–5. doi: 10.1107/S1600536810029752 (PMC3007362; doi:10.1107/S1600536810029752)
Supplement: Supplementary file 1 [file e-66-m1044-sup1.cif]

##############################################################################
###                                                                        ###
###        Electronic paper (Acta Crystallographica Section E)             ###
###                                                                        ###
##############################################################################
#                                                                            #
# This CIF contains the data in a paper accepted for publication in Acta     #
# Crystallographica Section E. It conforms to the requirements of Notes      #
# for Authors for Section E, and has been peer reviewed under the auspices   #
# of the IUCr Commission on Journals.                                        #
#                                                                            #
# Full details of the Crystallographic Information File format               #
# are given in the paper "The Crystallographic Information File (CIF):       #
# a New Standard Archive File for Crystallography" by S. R. Hall, F. H.      #
# Allen and I. D. Brown [Acta Cryst. (1991), A47, 655-685].                  #
#                                                                            #
# The current version of the core CIF dictionary is obtainable from          #
# ftp://ftp.iucr.org/pub/cif_core.dic. The current version number is 2.4.    #
#                                                                            #
# Software is freely available for graphical display of the structure(s) in  #
# this CIF.  For information consult the CIF home page http://www.iucr.org/  #
# cif/home.html                                                              #
#                                                                            #
# This file may be used for bona fide research purposes within the           #
# scientific community so long as proper attribution is given to the journal # 
# article from which it was obtained.                                        #
#                                                                            #
##############################################################################
                                             
data_global
_audit_creation_method     SHELXL-97
_journal_date_recd_electronic     2010-07-16
_journal_date_accepted     2010-07-26
_journal_name_full     'Acta Crystallographica, Section E'
_journal_year     2010
_journal_volume     66
_journal_issue      8
_journal_page_first     m1044
_journal_page_last     m1045
_journal_paper_category     QM
_journal_coeditor_code     HB5555
_publ_contact_author_name     'Setifi, Fatima'
_publ_contact_author_address
;
Facult\'e des Sciences
D\'epartement de Chimie
Universit\'e Ferhat Abbas de S\'etif
19000 S\'etif
Algeria
;
_publ_contact_author_email     ' fat_setifi@yahoo.fr '
_publ_contact_author_fax     ' (213) 31.81.86.01 '
_publ_contact_author_phone     ' (213) 31.81.86.01 '
_publ_section_title
;
Bis(2,2'-bi-1<i>H</i>-imidazole)copper(II)
bis(1,1,3,3-tetracyano-2-ethoxypropenide)
;
loop_
    _publ_author_name
    _publ_author_address
    'Bachir Gaamoune'
;
Facult\'e des Sciences
D\'epartement de Chimie
Universit\'e Ferhat Abbas de S\'etif
19000 S\'etif, Algeria
;
    'Zouaoui Setifi'
;
Unit\'e de Recherche de Chimie de l'Environnement et Mol\'eculaire Structurale
CHEMS
Facult\'e des Sciences Exactes
D\'epartement de Chimie
Universit\'e Mentouri Constantine
25000 Constantine, Algeria
;
    'Adel Beghidja'
;
Unit\'e de Recherche de Chimie de l'Environnement et Mol\'eculaire Structurale
CHEMS
Facult\'e des Sciences Exactes
D\'epartement de Chimie
Universit\'e Mentouri Constantine
25000 Constantine, Algeria
;
    'Malika El-Ghozzi'
;
Laboratoire des Mat\'eriaux Inorganiques,
UMR CNRS 6002, Universit\'e Blaise Pascal,
24 Avenue des Landais,
63177 Aubi\`ere
France
;
    'Fatima Setifi'
;
Facult\'e des Sciences
D\'epartement de Chimie
Universit\'e Ferhat Abbas de S\'etif
19000 S\'etif, Algeria
;
    'Daniel Avignant'
;
Laboratoire des Mat\'eriaux Inorganiques,
UMR CNRS 6002, Universit\'e Blaise Pascal,
24 Avenue des Landais,
63177 Aubi\`ere
France
;
_chemical_name_systematic
;
;
data_I
_audit_creation_method     SHELXL-97
_chemical_name_systematic
;
Bis(2,2'-bi-1<i>H</i>-imidazole)copper(II)
bis(1,1,3,3-tetracyano-2-ethoxypropenide)
;
_chemical_name_common     ?
_chemical_formula_moiety     'C12 H12 Cu N8 2+, 2(C9 H5 N4 O -)'
_chemical_formula_sum     'C30 H22 Cu N16 O2'
_chemical_formula_iupac     '[Cu (C6 H6 N4)2] (C9 H5 N4 O)2'
_chemical_formula_weight     702.18
_chemical_melting_point     ?
_symmetry_cell_setting     monoclinic
_symmetry_space_group_name_H-M     'P 21/c'
_symmetry_space_group_name_Hall     '-P 2ybc'
loop_
    _symmetry_equiv_pos_as_xyz
    'x, y, z'
    '-x, y+1/2, -z+1/2'
    '-x, -y, -z'
    'x, -y-1/2, z-1/2'
_cell_length_a     8.1001(8)
_cell_length_b     26.1834(11)
_cell_length_c     8.2185(7)
_cell_angle_alpha     90.00
_cell_angle_beta     117.086(11)
_cell_angle_gamma     90.00
_cell_volume     1551.9(2)
_cell_formula_units_Z     2
_cell_measurement_reflns_used     3092
_cell_measurement_theta_min     2.78
_cell_measurement_theta_max     31.54
_cell_measurement_temperature     170(2)
_exptl_crystal_description     block
_exptl_crystal_colour     Green
_exptl_crystal_size_max     0.40
_exptl_crystal_size_mid     0.30
_exptl_crystal_size_min     0.20
_exptl_crystal_size_rad     ?
_exptl_crystal_density_diffrn     1.503
_exptl_crystal_density_meas     ?
_exptl_crystal_density_method     'not measured'
_exptl_crystal_F_000     718
_exptl_absorpt_coefficient_mu     0.763
_exptl_absorpt_correction_type     multi-scan
_exptl_absorpt_process_details     '(CrysAlis RED; Oxford Diffraction, 2007)'
_exptl_absorpt_correction_T_min     0.750
_exptl_absorpt_correction_T_max     0.862
_exptl_special_details
;
;
_diffrn_ambient_temperature     170(2)
_diffrn_radiation_type     MoK\a
_diffrn_radiation_wavelength     0.71073
_diffrn_radiation_source     'Enhance (Mo) X-ray Source'
_diffrn_radiation_monochromator     graphite
_diffrn_measurement_device_type     'Oxford Diffraction Xcalibur CCD'
_diffrn_measurement_method     '\w and \f scans'
_diffrn_detector_area_resol_mean     8.3622
_diffrn_reflns_number     8646
_diffrn_reflns_av_R_equivalents     0.0373
_diffrn_reflns_av_sigmaI/netI     0.0684
_diffrn_reflns_theta_min     2.82
_diffrn_reflns_theta_max     26.02
_diffrn_reflns_theta_full     26.02
_diffrn_measured_fraction_theta_max     0.987
_diffrn_measured_fraction_theta_full     0.987
_diffrn_reflns_limit_h_min     -9
_diffrn_reflns_limit_h_max     9
_diffrn_reflns_limit_k_min     -30
_diffrn_reflns_limit_k_max     32
_diffrn_reflns_limit_l_min     -10
_diffrn_reflns_limit_l_max     9
_diffrn_standards_number     ?
_diffrn_standards_interval_count     ?
_diffrn_standards_interval_time     ?
_diffrn_standards_decay_%     ?
_refine_special_details
;
Refinement of <i>F</i>^2^ against ALL reflections. The weighted <i>R</i>-factor
<i>wR</i> and goodness of fit <i>S</i> are based on <i>F</i>^2^, conventional
<i>R</i>-factors <i>R</i> are based on <i>F</i>, with <i>F</i> set to zero for
negative <i>F</i>^2^. The threshold expression of <i>F</i>^2^ >
\s(<i>F</i>^2^) is used only for calculating <i>R</i>-factors(gt) <i>etc</i>.
and is not relevant to the choice of reflections for refinement.
<i>R</i>-factors based on <i>F</i>^2^ are statistically about twice as large
as those based on <i>F</i>, and <i>R</i>- factors based on ALL data will be
even larger.
;
_reflns_number_total     3002
_reflns_number_gt     1854
_reflns_threshold_expression     I>2\s(I)
_refine_ls_structure_factor_coef     Fsqd
_refine_ls_matrix_type     full
_refine_ls_R_factor_all     0.0685
_refine_ls_R_factor_gt     0.0340
_refine_ls_wR_factor_gt     0.0676
_refine_ls_wR_factor_ref     0.0772
_refine_ls_goodness_of_fit_ref     0.933
_refine_ls_restrained_S_all     0.933
_refine_ls_number_reflns     3002
_refine_ls_number_parameters     223
_refine_ls_number_restraints     0
_refine_ls_number_constraints     ?
_refine_ls_hydrogen_treatment     constr
_refine_ls_weighting_scheme     calc
_refine_ls_weighting_details
                 'calc w=1/[\s^2^(Fo^2^)+(0.0371P)^2^] where P=(Fo^2^+2Fc^2^)/3'
_atom_sites_solution_hydrogens     geom
_atom_sites_solution_primary     direct
_atom_sites_solution_secondary     difmap
_refine_ls_shift/su_max     0.000
_refine_ls_shift/su_mean     0.000
_refine_diff_density_max     0.381
_refine_diff_density_min     -0.279
_refine_ls_extinction_method     none
_refine_ls_extinction_coef     ?
_refine_ls_extinction_expression     ?
_refine_ls_abs_structure_details     ?
_refine_ls_abs_structure_Flack     .
loop_
    _atom_type_symbol
    _atom_type_description
    _atom_type_scat_dispersion_real
    _atom_type_scat_dispersion_imag
    _atom_type_scat_source
    'C' 'C' 0.0033 0.0016
                         'International Tables Vol C Tables 4.2.6.8 and 6.1.1.4'
    'H' 'H' 0.0000 0.0000
                         'International Tables Vol C Tables 4.2.6.8 and 6.1.1.4'
    'N' 'N' 0.0061 0.0033
                         'International Tables Vol C Tables 4.2.6.8 and 6.1.1.4'
    'O' 'O' 0.0106 0.0060
                         'International Tables Vol C Tables 4.2.6.8 and 6.1.1.4'
    'Cu' 'Cu' 0.3201 1.2651
                         'International Tables Vol C Tables 4.2.6.8 and 6.1.1.4'
_computing_data_collection     'Crysalis CCD (Oxford Diffraction, 2007)'
_computing_cell_refinement     'CrysAlis RED (Oxford Diffraction, 2007)'
_computing_data_reduction     'CrysAlis RED (Oxford Diffraction, 2007)'
_computing_structure_solution     'SIR97 (Altomare <i>et al.</i>, 1999)'
_computing_structure_refinement     'SHELXL97 (Sheldrick, 2008)'
_computing_molecular_graphics
             'ORTEP-3 (Farrugia, 1997) and CAMERON (Watkin <i>et al.</i>, 1993)'
_computing_publication_material
                                'WinGX (Farrugia, 1999) and PLATON (Spek, 2009)'
loop_
    _atom_site_type_symbol
    _atom_site_label
    _atom_site_fract_x
    _atom_site_fract_y
    _atom_site_fract_z
    _atom_site_U_iso_or_equiv
    _atom_site_adp_type
    _atom_site_calc_flag
    _atom_site_refinement_flags
    _atom_site_occupancy
    _atom_site_disorder_assembly
    _atom_site_disorder_group
    Cu Cu1 0.5000 0.5000 0.5000 0.02739(14) Uani d S 1 . .
    O O1 0.5765(2) 0.72753(6) 0.7896(2) 0.0279(4) Uani d . 1 . .
    N N1 0.3433(3) 0.55852(7) 0.3669(3) 0.0270(5) Uani d . 1 . .
    N N2 0.3432(3) 0.50383(7) 0.6359(2) 0.0250(4) Uani d . 1 . .
    N N3 0.1123(3) 0.54298(7) 0.6550(3) 0.0276(5) Uani d . 1 . .
    H H3 0.0198 0.5642 0.6311 0.033 Uiso calc R 1 . .
    N N4 0.1107(3) 0.60926(7) 0.3218(3) 0.0301(5) Uani d . 1 . .
    H H4 0.0189 0.6235 0.3346 0.036 Uiso calc R 1 . .
    N N7 0.7829(4) 0.55883(8) 0.7720(3) 0.0473(7) Uani d . 1 . .
    N N8 0.3624(4) 0.63047(9) 0.8836(3) 0.0523(7) Uani d . 1 . .
    N N9 0.8650(3) 0.63404(8) 0.4902(3) 0.0431(6) Uani d . 1 . .
    N N10 0.9040(3) 0.79164(8) 0.6867(3) 0.0388(6) Uani d . 1 . .
    C C1 0.2179(3) 0.57061(8) 0.4219(3) 0.0240(6) Uani d . 1 . .
    C C2 0.2177(3) 0.54105(8) 0.5686(3) 0.0235(6) Uani d . 1 . .
    C C3 0.3131(4) 0.59086(9) 0.2255(4) 0.0362(7) Uani d . 1 . .
    H H3A 0.3820 0.5912 0.1579 0.043 Uiso calc R 1 . .
    C C4 0.1704(4) 0.62228(9) 0.1967(4) 0.0365(7) Uani d . 1 . .
    H H4A 0.1211 0.6484 0.1069 0.044 Uiso calc R 1 . .
    C C5 0.3157(4) 0.48229(9) 0.7740(3) 0.0306(6) Uani d . 1 . .
    H H5 0.3858 0.4548 0.8490 0.037 Uiso calc R 1 . .
    C C6 0.1746(3) 0.50594(9) 0.7877(3) 0.0306(6) Uani d . 1 . .
    H H6 0.1278 0.4985 0.8721 0.037 Uiso calc R 1 . .
    C C7 0.7098(4) 0.59593(10) 0.7744(3) 0.0312(7) Uani d . 1 . .
    C C8 0.4741(4) 0.63526(9) 0.8363(3) 0.0335(7) Uani d . 1 . .
    C C9 0.8243(4) 0.66396(10) 0.5669(4) 0.0297(6) Uani d . 1 . .
    C C10 0.8449(3) 0.75144(10) 0.6727(3) 0.0286(6) Uani d . 1 . .
    C C11 0.6541(3) 0.68945(8) 0.7366(3) 0.0234(6) Uani d . 1 . .
    C C12 0.6126(3) 0.64089(8) 0.7755(3) 0.0255(6) Uani d . 1 . .
    C C13 0.7714(3) 0.70132(8) 0.6596(3) 0.0241(6) Uani d . 1 . .
    C C14 0.4716(3) 0.76732(9) 0.6587(3) 0.0303(6) Uani d . 1 . .
    H H14A 0.5344 0.7762 0.5836 0.036 Uiso calc R 1 . .
    H H14B 0.4669 0.7984 0.7252 0.036 Uiso calc R 1 . .
    C C15 0.2811(4) 0.74960(11) 0.5388(4) 0.0507(8) Uani d . 1 . .
    H H15A 0.2125 0.7766 0.4517 0.076 Uiso calc R 1 . .
    H H15B 0.2185 0.7413 0.6132 0.076 Uiso calc R 1 . .
    H H15C 0.2860 0.7191 0.4720 0.076 Uiso calc R 1 . .
loop_
    _atom_site_aniso_label
    _atom_site_aniso_U_11
    _atom_site_aniso_U_22
    _atom_site_aniso_U_33
    _atom_site_aniso_U_12
    _atom_site_aniso_U_13
    _atom_site_aniso_U_23
    Cu1 0.0314(3) 0.0214(2) 0.0359(3) 0.0069(2) 0.0209(2) 0.0044(2)
    O1 0.0385(11) 0.0222(8) 0.0283(9) 0.0026(8) 0.0200(9) 0.0005(8)
    N1 0.0270(13) 0.0232(11) 0.0362(13) 0.0033(10) 0.0191(11) 0.0019(10)
    N2 0.0249(12) 0.0226(10) 0.0291(11) 0.0045(10) 0.0137(9) 0.0026(10)
    N3 0.0281(13) 0.0241(11) 0.0352(12) 0.0040(10) 0.0183(11) -0.0030(10)
    N4 0.0303(13) 0.0236(11) 0.0426(14) 0.0087(10) 0.0221(11) 0.0039(10)
    N7 0.0602(18) 0.0228(12) 0.0658(17) 0.0040(12) 0.0348(14) 0.0053(12)
    N8 0.078(2) 0.0439(15) 0.0591(17) -0.0250(14) 0.0521(16) -0.0141(13)
    N9 0.0543(17) 0.0358(13) 0.0539(15) 0.0115(12) 0.0376(14) 0.0048(12)
    N10 0.0317(14) 0.0336(13) 0.0491(15) -0.0085(12) 0.0165(12) 0.0003(12)
    C1 0.0268(16) 0.0156(12) 0.0318(15) 0.0018(11) 0.0154(13) -0.0030(11)
    C2 0.0231(15) 0.0173(12) 0.0320(15) -0.0031(11) 0.0141(12) -0.0067(11)
    C3 0.0447(19) 0.0298(15) 0.0478(18) 0.0104(14) 0.0330(16) 0.0119(14)
    C4 0.0472(19) 0.0245(14) 0.0442(18) 0.0081(14) 0.0263(15) 0.0093(13)
    C5 0.0335(17) 0.0273(14) 0.0319(15) 0.0063(12) 0.0156(13) 0.0069(11)
    C6 0.0330(16) 0.0345(15) 0.0304(14) 0.0003(13) 0.0198(12) 0.0007(13)
    C7 0.0423(19) 0.0214(14) 0.0312(16) -0.0089(14) 0.0180(14) 0.0014(12)
    C8 0.053(2) 0.0215(13) 0.0309(15) -0.0099(13) 0.0231(15) -0.0060(11)
    C9 0.0281(17) 0.0274(14) 0.0380(16) 0.0020(12) 0.0187(13) 0.0087(13)
    C10 0.0212(16) 0.0343(15) 0.0291(15) 0.0023(13) 0.0105(12) 0.0035(12)
    C11 0.0257(16) 0.0216(13) 0.0184(12) -0.0003(11) 0.0062(11) -0.0009(10)
    C12 0.0315(16) 0.0198(13) 0.0280(14) -0.0024(12) 0.0160(12) -0.0011(11)
    C13 0.0257(15) 0.0178(12) 0.0309(14) 0.0012(11) 0.0147(12) 0.0008(11)
    C14 0.0320(17) 0.0243(13) 0.0353(16) 0.0066(12) 0.0158(13) 0.0033(12)
    C15 0.039(2) 0.0549(19) 0.048(2) -0.0006(16) 0.0106(16) -0.0014(16)
_geom_special_details
;
All e.s.d.'s (except the e.s.d. in the dihedral angle between two l.s. planes)
are estimated using the full covariance matrix. The cell e.s.d.'s are taken
into account individually in the estimation of e.s.d.'s in distances, angles
and torsion angles; correlations between e.s.d.'s in cell parameters are only
used when they are defined by crystal symmetry. An approximate (isotropic)
treatment of cell e.s.d.'s is used for estimating e.s.d.'s involving l.s.
planes.
;
loop_
    _geom_bond_atom_site_label_1
    _geom_bond_atom_site_label_2
    _geom_bond_site_symmetry_2
    _geom_bond_distance
    _geom_bond_publ_flag
    Cu1 N1 . 1.9727(19) yes
    Cu1 N1 3_666 1.9727(19) ?
    Cu1 N2 3_666 2.0397(18) ?
    Cu1 N2 . 2.0397(18) yes
    Cu1 N7 . 2.821(2) yes
    O1 C11 . 1.352(3) ?
    O1 C14 . 1.460(3) ?
    N1 C1 . 1.324(3) ?
    N1 C3 . 1.367(3) ?
    N2 C2 . 1.333(3) ?
    N2 C5 . 1.374(3) ?
    N3 C2 . 1.337(3) ?
    N3 C6 . 1.372(3) ?
    N3 H3 . 0.8800 ?
    N4 C1 . 1.343(3) ?
    N4 C4 . 1.364(3) ?
    N4 H4 . 0.8800 ?
    N7 C7 . 1.143(3) ?
    N8 C8 . 1.143(3) ?
    N9 C9 . 1.144(3) ?
    N10 C10 . 1.140(3) ?
    C1 C2 . 1.433(3) ?
    C3 C4 . 1.349(3) ?
    C3 H3A . 0.9500 ?
    C4 H4A . 0.9500 ?
    C5 C6 . 1.349(3) ?
    C5 H5 . 0.9500 ?
    C6 H6 . 0.9500 ?
    C7 C12 . 1.419(3) ?
    C8 C12 . 1.428(4) ?
    C9 C13 . 1.421(3) ?
    C10 C13 . 1.425(3) ?
    C11 C12 . 1.389(3) ?
    C11 C13 . 1.395(3) ?
    C14 C15 . 1.477(3) ?
    C14 H14A . 0.9900 ?
    C14 H14B . 0.9900 ?
    C15 H15A . 0.9800 ?
    C15 H15B . 0.9800 ?
    C15 H15C . 0.9800 ?
loop_
    _geom_angle_atom_site_label_1
    _geom_angle_atom_site_label_2
    _geom_angle_atom_site_label_3
    _geom_angle_site_symmetry_1
    _geom_angle_site_symmetry_3
    _geom_angle
    _geom_angle_publ_flag
    N1 Cu1 N1 . 3_666 180.00 ?
    N1 Cu1 N2 . 3_666 97.96(8) ?
    N1 Cu1 N2 3_666 3_666 82.04(8) ?
    N1 Cu1 N2 . . 82.04(8) yes
    N1 Cu1 N2 3_666 . 97.96(8) ?
    N2 Cu1 N2 3_666 . 180.0 ?
    N1 Cu1 N7 . . 95.79(7) n
    N1 Cu1 N7 3_666 . 84.21(7) ?
    N2 Cu1 N7 3_666 . 88.69(7) ?
    N2 Cu1 N7 . . 91.31(7) n
    C11 O1 C14 . . 119.25(18) ?
    C1 N1 C3 . . 105.9(2) ?
    C1 N1 Cu1 . . 113.35(16) ?
    C3 N1 Cu1 . . 140.66(17) ?
    C2 N2 C5 . . 105.23(19) ?
    C2 N2 Cu1 . . 110.87(15) ?
    C5 N2 Cu1 . . 143.89(17) ?
    C2 N3 C6 . . 107.6(2) ?
    C2 N3 H3 . . 126.2 ?
    C6 N3 H3 . . 126.2 ?
    C1 N4 C4 . . 107.3(2) ?
    C1 N4 H4 . . 126.3 ?
    C4 N4 H4 . . 126.3 ?
    C7 N7 Cu1 . . 103.7(2) ?
    N1 C1 N4 . . 110.7(2) ?
    N1 C1 C2 . . 116.9(2) ?
    N4 C1 C2 . . 132.4(2) ?
    N2 C2 N3 . . 111.0(2) ?
    N2 C2 C1 . . 116.8(2) ?
    N3 C2 C1 . . 132.2(2) ?
    C4 C3 N1 . . 109.5(2) ?
    C4 C3 H3A . . 125.2 ?
    N1 C3 H3A . . 125.2 ?
    C3 C4 N4 . . 106.6(2) ?
    C3 C4 H4A . . 126.7 ?
    N4 C4 H4A . . 126.7 ?
    C6 C5 N2 . . 110.0(2) ?
    C6 C5 H5 . . 125.0 ?
    N2 C5 H5 . . 125.0 ?
    C5 C6 N3 . . 106.1(2) ?
    C5 C6 H6 . . 126.9 ?
    N3 C6 H6 . . 126.9 ?
    N7 C7 C12 . . 177.8(3) ?
    N8 C8 C12 . . 179.4(3) ?
    N9 C9 C13 . . 179.1(3) ?
    N10 C10 C13 . . 178.6(3) ?
    O1 C11 C12 . . 113.8(2) ?
    O1 C11 C13 . . 119.61(19) ?
    C12 C11 C13 . . 126.5(2) ?
    C11 C12 C7 . . 124.4(2) ?
    C11 C12 C8 . . 119.1(2) ?
    C7 C12 C8 . . 116.3(2) ?
    C11 C13 C9 . . 121.6(2) ?
    C11 C13 C10 . . 121.2(2) ?
    C9 C13 C10 . . 117.2(2) ?
    O1 C14 C15 . . 110.4(2) ?
    O1 C14 H14A . . 109.6 ?
    C15 C14 H14A . . 109.6 ?
    O1 C14 H14B . . 109.6 ?
    C15 C14 H14B . . 109.6 ?
    H14A C14 H14B . . 108.1 ?
    C14 C15 H15A . . 109.5 ?
    C14 C15 H15B . . 109.5 ?
    H15A C15 H15B . . 109.5 ?
    C14 C15 H15C . . 109.5 ?
    H15A C15 H15C . . 109.5 ?
    H15B C15 H15C . . 109.5 ?
loop_
    _geom_torsion_atom_site_label_1
    _geom_torsion_atom_site_label_2
    _geom_torsion_atom_site_label_3
    _geom_torsion_atom_site_label_4
    _geom_torsion_site_symmetry_1
    _geom_torsion_site_symmetry_2
    _geom_torsion_site_symmetry_3
    _geom_torsion_site_symmetry_4
    _geom_torsion
    _geom_torsion_publ_flag
    N2 Cu1 N1 C1 3_666 . . . 178.54(16) ?
    N2 Cu1 N1 C1 . . . . -1.46(16) ?
    N7 Cu1 N1 C1 . . . . -91.98(17) ?
    N2 Cu1 N1 C3 3_666 . . . 2.7(3) ?
    N2 Cu1 N1 C3 . . . . -177.3(3) ?
    N7 Cu1 N1 C3 . . . . 92.2(3) ?
    N1 Cu1 N2 C2 3_666 . . . -178.76(15) ?
    N7 Cu1 N2 C2 . . . . 96.90(16) ?
    N1 Cu1 N2 C5 . . . . -178.8(3) ?
    N1 Cu1 N2 C5 3_666 . . . 1.2(3) ?
    N7 Cu1 N2 C5 . . . . -83.1(3) ?
    N1 Cu1 N7 C7 . . . . 24.02(19) ?
    N1 Cu1 N7 C7 3_666 . . . -155.98(19) ?
    N2 Cu1 N7 C7 3_666 . . . 121.89(19) ?
    N2 Cu1 N7 C7 . . . . -58.11(19) ?
    C3 N1 C1 N4 . . . . -0.2(3) ?
    Cu1 N1 C1 N4 . . . . -177.52(15) ?
    C3 N1 C1 C2 . . . . 178.7(2) ?
    Cu1 N1 C1 C2 . . . . 1.4(3) ?
    C4 N4 C1 N1 . . . . 0.2(3) ?
    C4 N4 C1 C2 . . . . -178.6(2) ?
    C5 N2 C2 N3 . . . . -1.2(3) ?
    Cu1 N2 C2 N3 . . . . 178.75(15) ?
    C5 N2 C2 C1 . . . . 179.2(2) ?
    Cu1 N2 C2 C1 . . . . -0.8(2) ?
    C6 N3 C2 N2 . . . . 1.3(3) ?
    C6 N3 C2 C1 . . . . -179.2(2) ?
    N1 C1 C2 N2 . . . . -0.4(3) ?
    N4 C1 C2 N2 . . . . 178.3(2) ?
    N1 C1 C2 N3 . . . . -179.9(2) ?
    N4 C1 C2 N3 . . . . -1.2(4) ?
    C1 N1 C3 C4 . . . . 0.2(3) ?
    Cu1 N1 C3 C4 . . . . 176.3(2) ?
    N1 C3 C4 N4 . . . . -0.1(3) ?
    C1 N4 C4 C3 . . . . -0.1(3) ?
    C2 N2 C5 C6 . . . . 0.7(3) ?
    Cu1 N2 C5 C6 . . . . -179.3(2) ?
    N2 C5 C6 N3 . . . . 0.1(3) ?
    C2 N3 C6 C5 . . . . -0.9(3) ?
    C14 O1 C11 C12 . . . . -129.2(2) ?
    C14 O1 C11 C13 . . . . 54.0(3) ?
    O1 C11 C12 C7 . . . . -164.3(2) ?
    C13 C11 C12 C7 . . . . 12.3(4) ?
    O1 C11 C12 C8 . . . . 10.1(3) ?
    C13 C11 C12 C8 . . . . -173.3(2) ?
    O1 C11 C13 C9 . . . . -166.3(2) ?
    C12 C11 C13 C9 . . . . 17.2(4) ?
    O1 C11 C13 C10 . . . . 14.4(4) ?
    C12 C11 C13 C10 . . . . -162.0(2) ?
    C11 O1 C14 C15 . . . . 81.6(3) ?
loop_
    _geom_hbond_atom_site_label_D
    _geom_hbond_atom_site_label_H
    _geom_hbond_atom_site_label_A
    _geom_hbond_site_symmetry_A
    _geom_hbond_distance_DH
    _geom_hbond_distance_HA
    _geom_hbond_distance_DA
    _geom_hbond_angle_DHA
    N3 H3 N9 1_455 0.88 2.22 3.011(3) 149
    N4 H4 N9 1_455 0.88 2.17 2.967(3) 150
    C3 H3A N8 1_554 0.95 2.42 3.187(3) 138
