# Supplementary material for: Bis(2,2′-bi-1H-imidazole)­copper(II) bis­(1,1,3,3-tetra­cyano-2-eth­oxy­propenide)
Source: Acta Crystallogr Sect E Struct Rep Online. 2010 Jul 31;66(Pt 8):m1044–5. doi: 10.1107/S1600536810029752 (PMC3007362; doi:10.1107/S1600536810029752)
Supplement: Supplementary file 2 [file e-66-m1044-Isup2.hkl]

#
# h,k,l, Fc-squared, Fo-squared, sigma(Fo-squared) and status flag
#
data_I
_shelx_title ' CrystalBuilderInfo $monoclinic $P21/c $-P 2ybc $Blue $'
_shelx_refln_list_code          4
_shelx_F_calc_maximum      186.04
_exptl_crystal_F_000       718.00
_reflns_d_resolution_high  0.8102
 
loop_
 _symmetry_equiv_pos_as_xyz
 'x, y, z'
 '-x, y+1/2, -z+1/2'
 '-x, -y, -z'
 'x, -y-1/2, z-1/2'
 
_cell_length_a     8.1001
_cell_length_b    26.1834
_cell_length_c     8.2185
_cell_angle_alpha  90.000
_cell_angle_beta  117.086
_cell_angle_gamma  90.000
 
_shelx_F_squared_multiplier     1.000
 
loop_
 _refln_index_h
 _refln_index_k
 _refln_index_l
 _refln_F_squared_calc
 _refln_F_squared_meas
 _refln_F_squared_sigma
 _refln_observed_status
   1   0   0     7822.63     5674.68    409.46 o
   2   0   0     4605.38     5096.96     49.53 o
   3   0   0     5718.11     5954.72     64.47 o
   4   0   0      245.35      201.37     23.50 o
   5   0   0     1344.81     1315.57     43.55 o
   6   0   0     1637.29     1702.46     53.71 o
   7   0   0      660.94      853.68     53.67 o
   1   1   0      927.81      895.80     18.00 o
   2   1   0      509.00      557.72     12.18 o
   3   1   0      587.78      636.80     18.23 o
   4   1   0      392.45      374.77     16.80 o
   5   1   0       87.52       94.32     22.22 o
   6   1   0       85.46       97.85     27.79 o
   7   1   0       45.50       47.96     52.60 o
   1   2   0      399.14      439.71     11.18 o
   2   2   0      332.54      374.51      7.95 o
   3   2   0       39.91       30.37     10.70 o
   4   2   0      633.95      556.11     30.04 o
   5   2   0      774.82      786.83     27.20 o
   6   2   0     1335.66     1376.13     34.78 o
   7   2   0      907.46      985.63     53.28 o
   1   3   0     8164.29     8822.62     42.68 o
   2   3   0      865.93      823.75      9.72 o
   3   3   0     2960.65     3153.42     28.07 o
   4   3   0       58.31       76.56     15.95 o
   5   3   0      432.05      419.45     38.50 o
   6   3   0       68.02       81.73     28.83 o
   7   3   0       17.54       29.51     54.27 o
   0   4   0     7225.86     7578.56     29.97 o
   1   4   0     5273.23     5439.67     24.74 o
   2   4   0      894.74      844.87      9.04 o
   3   4   0     1631.40     1575.58     18.65 o
   4   4   0     2485.15     2460.02     40.57 o
   5   4   0      791.38      822.07     24.69 o
   6   4   0      415.01      388.66     43.22 o
   7   4   0      274.11      252.98     58.22 o
   1   5   0     2679.73     2895.79     20.56 o
   2   5   0       76.93       69.54      7.67 o
   3   5   0      246.71      240.60      7.67 o
   4   5   0      184.47      150.11     13.96 o
   5   5   0       86.49       64.35     21.03 o
   6   5   0       39.13       35.92     42.99 o
   7   5   0       16.02       17.29     53.88 o
   8   5   0       88.01       54.09     75.88 o
   0   6   0       11.29        8.35      6.87 o
   1   6   0     1914.23     1896.96     18.62 o
   2   6   0     3132.34     3187.83     24.20 o
   3   6   0      982.89      907.09     10.88 o
   4   6   0       42.75       38.03     13.21 o
   5   6   0      251.40      232.95     23.22 o
   6   6   0     1392.14     1439.58     59.04 o
   7   6   0      701.88      686.80     56.71 o
   8   6   0      106.42      123.61     76.72 o
   1   7   0     1522.28     1577.02     14.53 o
   2   7   0      294.68      311.20     10.49 o
   3   7   0       98.05       97.80     11.09 o
   4   7   0      112.10       97.52      9.46 o
   5   7   0        4.75       -2.72     23.54 o
   6   7   0        9.22       31.32     44.64 o
   7   7   0       49.61       33.27     54.41 o
   8   7   0       42.09       67.47     77.21 o
   0   8   0    15214.63    15725.82     60.64 o
   1   8   0     5821.60     5974.85     24.01 o
   2   8   0     5177.12     5384.15     34.94 o
   3   8   0     2874.80     2826.94     31.33 o
   4   8   0       11.06        4.41      6.33 o
   5   8   0     1362.56     1368.33     38.70 o
   6   8   0     1316.58     1226.70     57.53 o
   7   8   0       63.56       21.68     57.72 o
   8   8   0       91.13       86.54     77.05 o
   1   9   0      941.52     1025.29     17.06 o
   2   9   0       20.96       19.14     10.51 o
   3   9   0      190.52      175.81     12.09 o
   4   9   0       56.18       44.22     14.05 o
   5   9   0      187.06      164.28     28.01 o
   6   9   0        0.46       12.33     48.46 o
   7   9   0       10.26      -10.27     70.89 o
   8   9   0      181.28      165.24     83.61 o
   0  10   0      479.90      478.87     16.58 o
   1  10   0     1428.38     1333.67     18.53 o
   2  10   0     1216.53     1203.91     22.38 o
   3  10   0        5.04       -3.08      7.36 o
   4  10   0      615.15      570.13     19.00 o
   5  10   0     1863.30     1936.94     47.18 o
   6  10   0      416.95      396.93     53.61 o
   7  10   0      327.56      288.68     62.63 o
   8  10   0       37.70       33.89     80.13 o
   1  11   0       61.02       73.79      8.13 o
   2  11   0     1856.34     2007.14     25.69 o
   3  11   0      302.56      329.17     16.62 o
   4  11   0      957.47      935.03     18.85 o
   5  11   0      376.30      414.40     29.35 o
   6  11   0       26.26       47.32     51.48 o
   7  11   0        0.13       -6.96     28.29 o
   8  11   0      188.07      248.93     85.04 o
   0  12   0       67.94       55.29     12.62 o
   1  12   0     3377.57     3196.85     26.56 o
   2  12   0       87.00       64.25      7.60 o
   3  12   0      111.64       89.73     14.96 o
   4  12   0     1645.82     1572.20     24.62 o
   5  12   0      478.16      453.17     28.40 o
   6  12   0     1417.22     1429.28     62.29 o
   7  12   0        4.22       14.61    702.14 o
   8  12   0        9.13       12.88     84.45 o
   1  13   0        0.89       24.18      8.87 o
   2  13   0      479.39      432.84      9.03 o
   3  13   0       56.43       58.23     15.55 o
   4  13   0        0.02       -0.90     14.67 o
   5  13   0      184.89      144.70     30.59 o
   6  13   0        6.86       -6.19     57.91 o
   7  13   0      409.35      366.52     68.87 o
   8  13   0        0.10       15.94     81.20 o
   0  14   0     4774.15     4812.50     45.20 o
   1  14   0     4179.21     4319.57     27.92 o
   2  14   0     1803.43     1739.29     19.81 o
   3  14   0      649.16      610.33     26.26 o
   4  14   0      567.57      633.12     46.88 o
   5  14   0       31.27       28.66     28.52 o
   6  14   0      296.86      335.92     39.67 o
   7  14   0      709.52      730.98     75.77 o
   8  14   0       76.32      114.46     83.74 o
   1  15   0      658.53      677.65     18.61 o
   2  15   0       14.78       14.35     10.22 o
   3  15   0      490.29      444.37     18.40 o
   4  15   0       37.15       34.89     28.01 o
   5  15   0       38.45       31.59     32.46 o
   6  15   0      113.57       89.82     36.92 o
   7  15   0       82.74       96.87     70.19 o
   0  16   0     6133.11     6040.76     53.98 o
   1  16   0     1183.00     1158.12     19.63 o
   2  16   0       47.64       34.81     11.43 o
   3  16   0      895.30      830.80     22.17 o
   4  16   0      106.67      144.40     28.59 o
   5  16   0       50.57       75.88     33.02 o
   6  16   0     1410.82     1346.97     63.25 o
   7  16   0      446.73      445.93     77.96 o
   1  17   0       30.01       41.69     12.61 o
   2  17   0      472.21      465.55     14.33 o
   3  17   0      136.17      141.79     16.83 o
   4  17   0      117.61       69.96     29.09 o
   5  17   0      164.45      137.75     36.13 o
   6  17   0       55.72       69.59     43.15 o
   7  17   0       45.47       54.49     79.30 o
   0  18   0     1280.43     1318.03     28.94 o
   1  18   0      471.34      442.61     13.34 o
   2  18   0     1115.71     1055.78     16.48 o
   3  18   0     1274.24     1272.56     32.69 o
   4  18   0      172.07      166.66     31.74 o
   5  18   0      120.59      146.30     35.93 o
   6  18   0      307.38      216.02     43.77 o
   7  18   0      221.05      258.47     80.46 o
   1  19   0       93.52      107.82     14.18 o
   2  19   0       46.77       46.22     14.62 o
   3  19   0        0.26       -3.84     16.75 o
   4  19   0        0.33       -7.41     17.29 o
   5  19   0      290.14      250.00     40.38 o
   6  19   0      118.75       93.42     46.17 o
   7  19   0       19.57      -38.70     63.06 o
   0  20   0     2496.11     2515.59     40.69 o
   1  20   0      137.88      156.11     15.28 o
   2  20   0        4.50        3.26     13.50 o
   3  20   0      138.44      138.37     20.39 o
   4  20   0      127.76      151.64     27.31 o
   5  20   0      706.51      661.06     40.22 o
   6  20   0      195.80      160.38     49.20 o
   1  21   0      165.88      217.15     16.79 o
   2  21   0      148.33      148.87     19.70 o
   3  21   0      240.17      231.10     25.33 o
   4  21   0       82.90       83.04     28.35 o
   5  21   0      101.04       74.92     40.87 o
   6  21   0        0.68       -5.20     12.66 o
   0  22   0     2053.26     2007.69     33.95 o
   1  22   0     3053.87     2965.45     30.10 o
   2  22   0     1418.46     1392.02     27.74 o
   3  22   0       79.33       81.64     26.68 o
   4  22   0      104.29      119.14     39.21 o
   5  22   0      339.75      361.25     45.99 o
   6  22   0      247.64      220.85     53.40 o
   1  23   0       97.69      139.94     19.40 o
   2  23   0      210.22      212.35     26.16 o
   3  23   0        4.38       14.52     35.41 o
   4  23   0       12.26       38.91     38.07 o
   5  23   0       88.38       75.02     46.13 o
   6  23   0        0.49        3.65     38.66 o
   0  24   0      745.32      827.41     44.93 o
   1  24   0       36.10       38.28     22.90 o
   2  24   0       34.48       46.66     27.99 o
   3  24   0     1296.20     1280.01     42.55 o
   4  24   0      173.19      156.42     43.42 o
   5  24   0      134.50      145.96     50.30 o
   1  25   0        0.03      -13.50     59.00 o
   2  25   0      842.27      854.94     30.16 o
   3  25   0        2.29       14.19     39.45 o
   4  25   0       50.52       19.56     42.66 o
   5  25   0       62.69       59.98     49.37 o
   0  26   0      108.30       97.17     39.76 o
   1  26   0      302.69      315.74     32.97 o
   2  26   0      650.44      700.58     42.11 o
   3  26   0      719.19      698.21     73.04 o
   4  26   0      196.88      212.57     49.23 o
   5  26   0        4.14       -5.81     54.65 o
   1  27   0      108.89      104.99     35.68 o
   2  27   0      281.49      300.41     47.19 o
   3  27   0        7.83       31.50     70.27 o
   4  27   0        3.16      -39.89     95.69 o
   0  28   0      142.39      103.74     68.16 o
   1  28   0       10.86       32.63     38.12 o
   2  28   0      315.98      348.61     48.64 o
   3  28   0      307.82      283.63     85.53 o
   4  28   0       30.42       22.88     83.56 o
   1  29   0      378.76      360.47     42.83 o
   2  29   0      357.34      316.75     53.25 o
   3  29   0      154.05       78.93     78.96 o
   0  30   0     1115.68     1152.32     77.57 o
   1  30   0      501.95      561.22     46.73 o
   2  30   0      170.59      201.88     58.37 o
   3  30   0      385.71      466.53     61.00 o
   1  31   0       32.48       54.65     59.70 o
   2  31   0       58.15       42.25     61.13 o
   0  32   0      147.01      240.29     94.77 o
   1  32   0      187.08      231.57     67.05 o
  -7   1   1      605.76      604.05     33.10 o
  -6   1   1      402.48      410.21     25.92 o
  -5   1   1     1346.64     1267.49     30.16 o
  -4   1   1     1133.72     1072.28     68.50 o
  -3   1   1     1039.18     1002.68     31.24 o
  -2   1   1      677.58      615.59      8.40 o
  -1   1   1     2927.44     3221.56     45.85 o
   0   1   1    15661.38    13035.10     67.49 o
   1   1   1      286.99      316.50      6.72 o
   2   1   1       20.51        7.50      7.57 o
   3   1   1     3791.00     3984.92     27.62 o
   4   1   1      354.58      328.16     15.75 o
   5   1   1      260.26      277.69     24.83 o
   6   1   1      604.84      627.75     31.45 o
  -8   2   1      149.42      100.78     62.36 o
  -7   2   1       20.63       15.62     47.12 o
  -6   2   1      124.29      118.40     25.03 o
  -5   2   1       81.91       78.40     21.79 o
  -4   2   1        3.43       10.20     15.30 o
  -3   2   1      343.95      353.58     14.87 o
  -2   2   1        3.78        5.80     15.16 o
  -1   2   1     2711.43     2846.96     19.11 o
   0   2   1     1351.64     1458.87     13.78 o
   1   2   1     3963.05     4227.02     18.41 o
   2   2   1      140.02      155.34      8.36 o
   3   2   1        0.01        5.94     10.46 o
   4   2   1      455.77      445.78     16.72 o
   5   2   1      529.82      484.02     25.07 o
   6   2   1        0.00       -0.42     17.77 o
   7   2   1      100.28      124.84     68.53 o
  -8   3   1      263.40      271.57     66.26 o
  -7   3   1      556.51      514.72     49.50 o
  -6   3   1      621.97      613.74     25.09 o
  -5   3   1     3270.07     3403.98     45.59 o
  -4   3   1      854.26      857.80     21.72 o
  -3   3   1       35.53       13.09     12.77 o
  -2   3   1     2735.25     2689.84     44.65 o
  -1   3   1       31.11       28.46      4.87 o
   0   3   1     7507.43     7783.64     32.38 o
   1   3   1    34611.02    37917.80     68.74 o
   2   3   1     4259.40     4349.98     24.11 o
   3   3   1      508.22      483.87     12.47 o
   4   3   1     1071.49     1082.69     25.05 o
   5   3   1       83.23       83.53     20.92 o
   6   3   1      176.61      199.81     51.17 o
   7   3   1      725.43      752.93     59.92 o
  -8   4   1      241.83      232.35     65.56 o
  -7   4   1        8.88       11.73     45.15 o
  -6   4   1      577.66      535.03     48.42 o
  -5   4   1       56.47       67.26     21.50 o
  -4   4   1      847.61      893.36     21.41 o
  -3   4   1      784.75      852.85     18.19 o
  -2   4   1        8.27        4.66      9.81 o
  -1   4   1      261.64      228.42      7.49 o
   0   4   1     1293.87     1307.03     21.17 o
   1   4   1    17561.43    18940.17    135.08 o
   2   4   1     1182.75     1200.93     14.65 o
   3   4   1     2432.20     2557.10     23.58 o
   4   4   1        1.40       -1.24     12.41 o
   5   4   1      186.51      179.40     20.67 o
   6   4   1        1.08        5.68     44.63 o
   7   4   1       30.24       44.90     65.04 o
  -8   5   1      159.19      206.40     65.46 o
  -7   5   1      416.51      345.67     50.18 o
  -6   5   1      306.45      303.97     25.40 o
  -5   5   1     2191.19     2304.64     36.98 o
  -4   5   1     5870.09     5822.16     47.63 o
  -3   5   1      492.21      392.12     13.97 o
  -2   5   1     4936.66     5006.47     61.85 o
  -1   5   1      131.72      130.02      7.60 o
   0   5   1     3157.94     3323.08     24.67 o
   1   5   1    23479.25    25151.19     71.83 o
   2   5   1      209.47      222.55      8.54 o
   3   5   1      315.07      304.23     13.73 o
   4   5   1       38.12       33.19     13.29 o
   5   5   1        6.06       -2.37      8.27 o
   6   5   1     1007.65     1091.18     54.70 o
   7   5   1      348.94      350.54     60.33 o
  -8   6   1       37.25        4.98     61.93 o
  -7   6   1       22.72       -1.82      7.64 o
  -6   6   1      108.56      159.23     41.93 o
  -5   6   1     1153.99     1140.95     30.93 o
  -4   6   1        0.76       15.28     14.49 o
  -3   6   1     3209.67     3417.13     51.78 o
  -2   6   1     2539.63     2724.76     35.51 o
  -1   6   1       73.63       76.56      5.65 o
   0   6   1      713.60      715.19     11.83 o
   1   6   1    13864.81    14830.79     57.63 o
   2   6   1      434.06      466.48     14.38 o
   3   6   1      262.57      268.62     10.48 o
   4   6   1       20.15       29.26     13.50 o
   5   6   1       19.41       16.77     27.09 o
   6   6   1        9.57       16.33    347.78 o
   7   6   1        0.91       -0.48      2.38 o
  -9   7   1      123.63      184.15     95.37 o
  -8   7   1        1.63       -5.67     29.97 o
  -7   7   1      169.26       78.35     53.60 o
  -6   7   1      695.96      715.75     46.92 o
  -5   7   1     1514.05     1568.73     28.74 o
  -4   7   1      243.84      234.08     13.88 o
  -3   7   1     6101.05     5999.93     54.09 o
  -2   7   1       36.07       32.20     12.13 o
  -1   7   1     2957.81     3458.78     25.90 o
   0   7   1     1627.89     1603.86     16.69 o
   1   7   1    12842.68    13118.22     93.64 o
   2   7   1    13741.90    14101.50     63.38 o
   3   7   1      508.63      475.10     15.97 o
   4   7   1      430.64      405.45     16.44 o
   5   7   1     1025.08      963.54     36.10 o
   6   7   1      335.24      344.44     50.67 o
   7   7   1      434.77      458.63     65.55 o
   8   7   1      300.95      250.81     89.33 o
  -9   8   1        0.44       50.06     95.38 o
  -8   8   1      141.68      115.81     68.09 o
  -7   8   1       53.22       46.73     52.92 o
  -6   8   1       14.73        7.38     41.63 o
  -5   8   1      305.01      285.17     18.03 o
  -4   8   1      644.77      656.20     15.52 o
  -3   8   1      227.15      223.44     13.71 o
  -2   8   1     1109.88     1208.49     23.18 o
  -1   8   1     1344.34     1349.09     15.44 o
   0   8   1     3005.57     3240.26     35.35 o
   1   8   1      449.23      456.30     13.24 o
   2   8   1        0.08        5.13     11.62 o
   3   8   1     1275.41     1339.53     28.15 o
   4   8   1      139.08      133.35     16.37 o
   5   8   1       41.24       36.08     29.09 o
   6   8   1       54.13       46.59     31.39 o
   7   8   1      115.58      110.52     72.97 o
   8   8   1        2.66       57.34     93.22 o
  -8   9   1      109.66      144.32     74.27 o
  -7   9   1        4.33       31.92     54.85 o
  -6   9   1     1565.88     1703.71     65.71 o
  -5   9   1     3298.37     3382.77     82.50 o
  -4   9   1     1885.94     1808.81     26.70 o
  -3   9   1     1894.84     1788.13     29.96 o
  -2   9   1     1696.53     1628.74     27.80 o
  -1   9   1      358.48      320.99      8.18 o
   0   9   1      119.43      139.56      5.82 o
   1   9   1     3400.14     3341.43     23.44 o
   2   9   1     2800.32     2731.99     30.67 o
   3   9   1       14.04       21.56     14.70 o
   4   9   1      257.26      212.98     17.22 o
   5   9   1      126.26      122.26     31.00 o
   6   9   1       13.10       -2.96     31.77 o
   7   9   1      284.76      266.01     74.74 o
   8   9   1      290.42      235.11     99.06 o
  -8  10   1        7.41       17.48     72.15 o
  -7  10   1        9.19       13.71     50.61 o
  -6  10   1      113.71       77.66     47.52 o
  -5  10   1      231.15      225.36     44.20 o
  -4  10   1      180.39      194.00     22.54 o
  -3  10   1      165.96      171.74     10.54 o
  -2  10   1       46.14       54.49      9.00 o
  -1  10   1      986.13     1006.47     12.65 o
   0  10   1       21.83       29.98      6.31 o
   1  10   1     2419.65     2493.63     25.52 o
   2  10   1      229.89      242.36     13.42 o
   3  10   1      100.36      106.31     15.20 o
   4  10   1        5.10       11.85     18.78 o
   5  10   1      149.36      124.56     31.92 o
   6  10   1       69.34       51.24     35.47 o
   7  10   1       19.30       24.27     68.89 o
  -8  11   1      262.97      255.79     81.73 o
  -7  11   1      212.12      267.74     62.89 o
  -6  11   1     1325.08     1381.58     62.16 o
  -5  11   1      510.62      484.63     44.36 o
  -4  11   1       10.75        4.02      7.39 o
  -3  11   1      261.02      203.08     12.02 o
  -2  11   1     1726.18     1601.79     18.56 o
  -1  11   1     7312.46     7308.44     50.42 o
   0  11   1     2298.48     2280.84     17.46 o
   1  11   1     5310.26     5459.23     32.21 o
   2  11   1     4542.84     4723.59     41.94 o
   3  11   1     1093.28     1098.13     31.53 o
   4  11   1     2826.81     2859.70     37.19 o
   5  11   1      264.29      292.62     40.73 o
   6  11   1       74.93       62.18     37.93 o
   7  11   1      377.50      421.22     81.10 o
  -8  12   1        1.41      -10.56     96.47 o
  -7  12   1       95.34       -6.66     26.68 o
  -6  12   1      617.17      616.53     49.22 o
  -5  12   1        0.09       25.96     37.80 o
  -4  12   1       28.27       21.35     11.26 o
  -3  12   1        5.53        9.74     13.01 o
  -2  12   1      754.56      855.59     25.39 o
  -1  12   1      105.12      139.93     10.18 o
   0  12   1      739.43      725.75     11.37 o
   1  12   1       18.14       30.00      8.39 o
   2  12   1        0.83        4.85      7.45 o
   3  12   1      240.72      266.82     17.00 o
   4  12   1      208.62      199.52     21.11 o
   5  12   1       53.84       49.21     32.55 o
   6  12   1        6.25       -6.47     26.36 o
   7  12   1       88.73      120.40     77.52 o
  -8  13   1       30.09       59.33     71.24 o
  -7  13   1       72.68       85.19     61.28 o
  -6  13   1     1075.30     1192.44     61.64 o
  -5  13   1     1561.28     1570.45     65.86 o
  -4  13   1     1504.33     1537.32     40.01 o
  -3  13   1     1200.73     1224.51     34.18 o
  -2  13   1     1727.04     1695.00     26.40 o
  -1  13   1     1249.33     1210.20     15.49 o
   0  13   1      695.84      641.33     11.32 o
   1  13   1     2281.69     2286.97     19.73 o
   2  13   1      210.82      178.13      8.39 o
   3  13   1       17.17        5.95     13.48 o
   4  13   1       69.23       68.42     21.19 o
   5  13   1       15.87        0.83     10.50 o
   6  13   1      293.69      298.52     42.56 o
   7  13   1      380.68      393.34     86.00 o
  -8  14   1      102.32      122.48     82.60 o
  -7  14   1      341.44      398.91     70.98 o
  -6  14   1       21.37       31.78     47.59 o
  -5  14   1      116.49      144.19     30.01 o
  -4  14   1      327.28      348.45     25.18 o
  -3  14   1       82.97       85.30     13.51 o
  -2  14   1      348.25      347.62     13.25 o
  -1  14   1      252.51      283.34      9.89 o
   0  14   1      197.27      216.29      9.37 o
   1  14   1       91.43       83.99     10.58 o
   2  14   1        0.16        6.99      9.78 o
   3  14   1       55.45       54.99     19.19 o
   4  14   1       91.83       76.09     30.09 o
   5  14   1       55.93       12.36     32.07 o
   6  14   1        1.92       -9.86     40.43 o
   7  14   1       19.40       43.62     83.90 o
  -8  15   1      254.04      189.86     91.10 o
  -7  15   1       24.82       27.44     61.29 o
  -6  15   1        5.61      -11.51     33.72 o
  -5  15   1      567.25      542.74     29.54 o
  -4  15   1     1282.56     1282.15     49.02 o
  -3  15   1       47.08       57.58     14.72 o
  -2  15   1      271.17      253.19     12.45 o
  -1  15   1     1614.96     1624.56     19.18 o
   0  15   1     1721.44     1698.20     21.51 o
   1  15   1     2245.99     2364.09     21.59 o
   2  15   1     1421.24     1322.39     22.45 o
   3  15   1     1560.97     1615.55     30.26 o
   4  15   1      385.82      412.49     28.80 o
   5  15   1      339.68      363.75     33.60 o
   6  15   1     1060.26     1060.63     46.04 o
   7  15   1      401.54      427.01     54.77 o
  -8  16   1       11.69        5.01     81.62 o
  -7  16   1      137.63      118.04     75.51 o
  -6  16   1        4.66      -13.68     39.17 o
  -5  16   1       26.95       21.77     27.20 o
  -4  16   1        3.02        0.15     16.55 o
  -3  16   1       16.48       20.93     16.62 o
  -2  16   1      247.88      240.78     13.04 o
  -1  16   1        1.03       22.22     11.64 o
   0  16   1       29.43       69.75     11.42 o
   1  16   1      889.97      879.94     16.48 o
   2  16   1        8.53       19.15     11.32 o
   3  16   1       87.64       78.70     20.70 o
   4  16   1        0.03        0.88     44.62 o
   5  16   1        7.18      -14.05     29.12 o
   6  16   1      128.41      142.74     46.88 o
   7  16   1        6.55        6.30     51.66 o
  -7  17   1      251.53      243.97     71.44 o
  -6  17   1      852.89      919.76     61.33 o
  -5  17   1     1069.46     1030.48     37.66 o
  -4  17   1      547.01      565.19     22.55 o
  -3  17   1      738.81      707.51     18.44 o
  -2  17   1      108.75      108.47     14.28 o
  -1  17   1     1505.58     1553.33     19.93 o
   0  17   1     1461.29     1416.01     18.41 o
   1  17   1      603.30      575.47     12.98 o
   2  17   1     1471.20     1438.01     17.19 o
   3  17   1       29.67       20.28     21.77 o
   4  17   1       12.51       15.50     29.61 o
   5  17   1      300.51      325.98     38.40 o
   6  17   1      146.73      112.19     48.47 o
   7  17   1      119.61      110.85     56.31 o
  -7  18   1       11.58       14.63     70.53 o
  -6  18   1      114.77      144.71     67.28 o
  -5  18   1        4.35       -0.49     39.55 o
  -4  18   1      253.90      265.58     23.17 o
  -3  18   1      545.10      520.92     19.36 o
  -2  18   1      626.78      643.30     17.81 o
  -1  18   1        2.42       39.47     13.71 o
   0  18   1       35.63       77.79     13.33 o
   1  18   1      137.58      148.08     13.39 o
   2  18   1       53.54       47.98     17.31 o
   3  18   1       12.83        7.18     16.00 o
   4  18   1       64.94       42.22     57.42 o
   5  18   1        0.51       -3.26     28.07 o
   6  18   1       40.70       34.55     47.63 o
  -7  19   1      265.01      336.94     84.36 o
  -6  19   1      644.51      703.22     68.47 o
  -5  19   1      483.52      463.00     35.40 o
  -4  19   1      195.63      200.20     26.43 o
  -3  19   1       28.81       31.33     17.67 o
  -2  19   1      711.41      715.78     14.78 o
  -1  19   1     2020.53     1999.50     23.48 o
   0  19   1     2225.18     2293.46     36.28 o
   1  19   1     1830.90     1834.06     21.80 o
   2  19   1      749.98      793.48     23.60 o
   3  19   1      798.00      802.09     21.71 o
   4  19   1      359.93      433.85     42.47 o
   5  19   1      162.77      171.59     43.76 o
   6  19   1      233.12      218.43     53.90 o
  -7  20   1       25.61       11.48     70.61 o
  -6  20   1       82.20       27.52     58.24 o
  -5  20   1      303.57      265.44     30.83 o
  -4  20   1       54.05       33.69     25.24 o
  -3  20   1      421.68      387.68     19.41 o
  -2  20   1        3.54       34.71     14.96 o
  -1  20   1        2.59       57.01     15.51 o
   0  20   1      874.68      911.06     17.02 o
   1  20   1       86.64       98.80     15.84 o
   2  20   1      138.11      126.60     19.34 o
   3  20   1       16.55       22.04     24.64 o
   4  20   1      762.85      791.74     40.96 o
   5  20   1       15.68       13.60     43.69 o
   6  20   1        2.70       13.47     54.16 o
  -7  21   1      117.94      155.46     90.36 o
  -6  21   1      199.18      207.85     67.86 o
  -5  21   1      783.47      826.09     39.29 o
  -4  21   1       51.33       28.35     27.91 o
  -3  21   1      310.92      321.34     21.45 o
  -2  21   1     2933.23     2932.74     27.71 o
  -1  21   1      597.86      577.14     16.64 o
   0  21   1      606.09      642.21     16.13 o
   1  21   1      279.07      283.23     19.39 o
   2  21   1       35.49       20.00     25.15 o
   3  21   1       97.60      121.22     35.48 o
   4  21   1      656.70      629.86     38.87 o
   5  21   1      197.74      204.52     49.97 o
   6  21   1       54.88       61.09     53.82 o
  -6  22   1       11.57       20.30     47.22 o
  -5  22   1      670.18      591.68     34.93 o
  -4  22   1        8.86       18.89     28.15 o
  -3  22   1       21.48       24.55     25.43 o
  -2  22   1       91.71      103.60     17.44 o
  -1  22   1       11.35        9.19     16.11 o
   0  22   1      153.31      176.33     20.89 o
   1  22   1       87.73      103.20     21.64 o
   2  22   1      289.33      259.78     26.91 o
   3  22   1        2.50        3.71     55.48 o
   4  22   1       48.07       51.43     42.11 o
   5  22   1       16.05       20.96     47.35 o
   6  22   1        2.90       -5.77     17.04 o
  -6  23   1      369.91      335.11     86.36 o
  -5  23   1      382.62      398.31     37.38 o
  -4  23   1       93.28      123.85     31.70 o
  -3  23   1      207.03      252.99     23.25 o
  -2  23   1      808.14      807.04     28.22 o
  -1  23   1       13.43       -2.24     22.37 o
   0  23   1      474.64      504.05     21.63 o
   1  23   1     1205.17     1191.16     63.17 o
   2  23   1      141.57      168.07     29.27 o
   3  23   1      917.04     1004.29     39.72 o
   4  23   1      264.80      224.63     46.35 o
   5  23   1      132.49      108.90     53.13 o
  -6  24   1       21.07       28.90     80.35 o
  -5  24   1        9.46        3.65     55.43 o
  -4  24   1       53.85       67.61     40.65 o
  -3  24   1      118.52      108.37     30.41 o
  -2  24   1      116.25      126.73     25.52 o
  -1  24   1        0.64        6.55     22.26 o
   0  24   1      433.49      419.28     24.01 o
   1  24   1       36.71       66.50     29.18 o
   2  24   1        4.56        0.47     21.57 o
   3  24   1      215.12      285.51     41.77 o
   4  24   1        3.21        9.24     39.92 o
   5  24   1        4.75      -19.56     50.64 o
  -6  25   1      193.04      193.05     89.10 o
  -5  25   1      262.62      232.12     81.97 o
  -4  25   1      736.34      696.31     77.73 o
  -3  25   1      185.62      160.92     44.03 o
  -2  25   1       25.39       38.23     25.69 o
  -1  25   1       42.52       62.34     22.90 o
   0  25   1      940.58      922.39     25.92 o
   1  25   1     1005.67     1034.34     30.70 o
   2  25   1      213.33      219.83     34.09 o
   3  25   1      655.95      716.54     47.73 o
   4  25   1      197.62      228.14     53.71 o
   5  25   1        1.61       28.68     58.79 o
  -5  26   1       10.46      -49.76     66.74 o
  -4  26   1       56.61       92.52     49.42 o
  -3  26   1       83.79       78.26     45.00 o
  -2  26   1       21.08        2.85     12.36 o
  -1  26   1      443.83      406.18     33.23 o
   0  26   1        0.02       62.63     27.16 o
   1  26   1        0.44       23.01     40.19 o
   2  26   1       53.12       36.72     34.62 o
   3  26   1       29.94       28.75     45.19 o
   4  26   1      173.23      116.18     53.21 o
  -5  27   1      155.12      220.77     61.44 o
  -4  27   1      208.64      162.58     54.68 o
  -3  27   1      929.50      969.66     45.70 o
  -2  27   1      307.28      288.95     37.81 o
  -1  27   1       94.22      107.78     35.66 o
   0  27   1      613.21      633.03     43.64 o
   1  27   1      703.32      720.42     61.32 o
   2  27   1      131.78      105.99     44.43 o
   3  27   1        8.82       -1.25     18.04 o
   4  27   1      222.37      201.04     58.65 o
  -4  28   1      104.09       67.35     57.91 o
  -3  28   1       20.00       17.47     48.03 o
  -2  28   1        0.70       19.04     44.16 o
  -1  28   1       53.11       47.55     38.68 o
   0  28   1       18.35       75.67     45.03 o
   1  28   1       59.44       98.43     47.79 o
   2  28   1       79.45       87.84     69.34 o
   3  28   1       19.91       -2.36      9.80 o
  -4  29   1      147.64      184.16     61.95 o
  -3  29   1      129.87      153.30     56.31 o
  -2  29   1       39.46       69.21     51.46 o
  -1  29   1       19.61       23.69     41.46 o
   0  29   1      578.08      611.40     41.16 o
   1  29   1      368.84      384.41     54.11 o
   2  29   1       56.65      114.39     75.40 o
   3  29   1      374.30      390.46     81.80 o
  -3  30   1       19.73      -20.59     52.09 o
  -2  30   1      115.93      109.99     62.06 o
  -1  30   1      153.58      125.52     55.76 o
   0  30   1        3.35       56.78     54.35 o
   1  30   1       26.79       15.69     57.53 o
   2  30   1       36.57       44.98     82.00 o
  -2  31   1      117.57      141.85     60.77 o
  -1  31   1      487.23      627.03     61.92 o
   0  31   1      248.63      312.44     62.19 o
   1  31   1        1.99      -19.62     70.20 o
  -1  32   1       25.93       78.97     65.80 o
   0  32   1      495.56      517.71     67.89 o
  -7   0   2      543.43      454.07     46.18 o
  -6   0   2       90.74       50.78     22.80 o
  -5   0   2       18.11        1.54      8.40 o
  -4   0   2     5261.23     5782.47    110.29 o
  -3   0   2     4489.68     4658.44     45.84 o
  -2   0   2      589.21      618.47     19.83 o
  -1   0   2     1479.87     1458.17     46.52 o
   0   0   2    11339.54    12646.24     74.64 o
   1   0   2      366.12      430.11     13.34 o
   2   0   2     3480.39     3424.19     54.10 o
   3   0   2     1732.75     1731.10     27.71 o
   4   0   2     1977.93     2067.44     41.25 o
   5   0   2      424.47      414.48     40.14 o
   6   0   2      213.63      283.14     56.93 o
  -8   1   2        7.47       23.56     59.30 o
  -7   1   2      188.19      163.69     33.11 o
  -6   1   2       37.85       34.41     15.54 o
  -5   1   2      445.20      440.24     11.98 o
  -4   1   2       23.00       41.34      9.52 o
  -3   1   2     1431.54     1533.94     22.99 o
  -2   1   2      983.86      998.32     16.98 o
  -1   1   2      145.64      125.08      7.15 o
   0   1   2     1110.71     1056.59     12.72 o
   1   1   2     5969.37     6427.39     28.53 o
   2   1   2     2691.64     2826.53     21.87 o
   3   1   2      691.19      701.94     13.78 o
   4   1   2      104.26       87.42     16.28 o
   5   1   2        5.24       -1.91      5.31 o
   6   1   2       90.52       79.54     57.18 o
  -8   2   2      239.00      254.32     58.62 o
  -7   2   2     1317.94     1313.47     53.54 o
  -6   2   2      227.51      221.45     14.18 o
  -5   2   2      752.98      699.54     12.72 o
  -4   2   2     1563.31     1486.63     15.88 o
  -3   2   2     4243.15     4261.55     27.13 o
  -2   2   2    25007.82    26774.51    164.40 o
  -1   2   2     1611.68     1548.56     14.98 o
   0   2   2     1485.95     1488.40     14.49 o
   1   2   2     8253.38     8665.06     32.97 o
   2   2   2     1761.42     1783.02     17.83 o
   3   2   2     1728.54     1773.66     21.59 o
   4   2   2      231.12      256.48     19.80 o
   5   2   2        3.34       10.64     23.77 o
   6   2   2       10.67        8.70     53.94 o
  -8   3   2        0.14      -24.06     36.32 o
  -7   3   2      121.90       94.15     26.79 o
  -6   3   2      987.24     1013.22     28.28 o
  -5   3   2       44.53       41.06      9.25 o
  -4   3   2       30.48       17.36      7.22 o
  -3   3   2     3348.15     3601.94     24.40 o
  -2   3   2     1401.47     1632.34     21.08 o
  -1   3   2     3143.54     3119.91     20.38 o
   0   3   2     6995.18     7626.83     44.69 o
   1   3   2      334.07      340.52      9.89 o
   2   3   2       20.65       14.11      9.36 o
   3   3   2      558.87      572.04     13.87 o
   4   3   2       40.10       38.97     16.26 o
   5   3   2      279.40      234.11     23.34 o
   6   3   2       59.02       63.20     55.42 o
  -8   4   2       22.31      -10.88     23.19 o
  -7   4   2      663.45      700.65     31.68 o
  -6   4   2      228.33      234.69     23.15 o
  -5   4   2     1037.40     1000.52     21.95 o
  -4   4   2     4591.78     4579.62     38.03 o
  -3   4   2      374.14      446.20      9.87 o
  -2   4   2      226.48      272.27     11.82 o
  -1   4   2     2003.11     1993.15     24.39 o
   0   4   2      903.38      823.83     11.34 o
   1   4   2     5431.52     5569.35     30.25 o
   2   4   2     3207.87     3195.37     24.89 o
   3   4   2      587.22      559.58     16.96 o
   4   4   2     1210.12     1215.44     22.34 o
   5   4   2      933.22      948.23     50.75 o
   6   4   2      127.02      177.56     59.60 o
   7   4   2      132.31      160.77     74.29 o
  -9   5   2       27.17       44.62     82.46 o
  -8   5   2       54.50       46.16     59.96 o
  -7   5   2        0.97        3.10     37.47 o
  -6   5   2        0.35        9.20     19.23 o
  -5   5   2      918.06      889.19     20.92 o
  -4   5   2      616.40      635.30     17.19 o
  -3   5   2      133.02      134.90      7.55 o
  -2   5   2      333.67      408.80     10.82 o
  -1   5   2     7372.81     8035.81     44.04 o
   0   5   2     2939.00     2913.85     18.92 o
   1   5   2     3600.81     3745.50     41.48 o
   2   5   2     2530.23     2545.48     31.78 o
   3   5   2      729.17      754.40     25.85 o
   4   5   2      300.26      307.53     17.18 o
   5   5   2       90.88       68.94     32.78 o
   6   5   2       24.12       10.56     35.08 o
   7   5   2       36.41       31.42     75.58 o
  -9   6   2       52.98       67.90     82.96 o
  -8   6   2       22.01       46.96     61.25 o
  -7   6   2      238.05      259.42     33.45 o
  -6   6   2     1012.72     1005.70     36.16 o
  -5   6   2     3145.52     3187.68     35.59 o
  -4   6   2     2421.79     2352.66     53.11 o
  -3   6   2     3119.47     3123.30     40.82 o
  -2   6   2     3252.04     3197.30     31.55 o
  -1   6   2     1381.61     1286.86     22.91 o
   0   6   2     3870.24     3859.23     22.19 o
   1   6   2      974.46      878.92     14.79 o
   2   6   2     1821.18     1831.02     27.68 o
   3   6   2     2473.95     2489.37     34.84 o
   4   6   2      127.88      127.81     17.45 o
   5   6   2       75.09       76.19     26.42 o
   6   6   2       26.30       24.16     35.54 o
   7   6   2        1.40      -11.57     33.07 o
  -9   7   2       90.44       60.10     83.58 o
  -8   7   2      555.57      492.95     61.73 o
  -7   7   2       58.67       60.53     33.33 o
  -6   7   2      627.33      644.99     28.23 o
  -5   7   2       43.01       50.02     18.04 o
  -4   7   2      590.88      624.88     23.69 o
  -3   7   2        4.32        4.76     17.47 o
  -2   7   2       43.69       49.13     12.18 o
  -1   7   2        0.31        0.54      2.66 o
   0   7   2     1654.73     1675.16     23.76 o
   1   7   2     1004.12     1021.79     31.86 o
   2   7   2       34.04       28.03     14.10 o
   3   7   2       34.00       32.96     17.78 o
   4   7   2        3.20        9.89     20.87 o
   5   7   2       42.54       45.73     32.80 o
   6   7   2       14.71       -5.23     37.10 o
   7   7   2       15.62        9.32     76.34 o
  -9   8   2       16.40      -17.97     35.76 o
  -8   8   2      139.15      163.49     60.24 o
  -7   8   2      290.45      344.73     40.33 o
  -6   8   2      731.02      696.26     47.61 o
  -5   8   2     2045.72     2068.40     55.80 o
  -4   8   2     2237.57     2117.20     39.66 o
  -3   8   2     1257.75     1136.69     29.10 o
  -2   8   2       69.63      105.42     11.61 o
  -1   8   2      106.39       62.88     10.39 o
   0   8   2      967.33      970.42     24.58 o
   1   8   2     2827.85     2822.83     44.50 o
   2   8   2     2756.28     2938.52     35.58 o
   3   8   2        4.56       18.81     27.14 o
   4   8   2      453.55      457.60     22.12 o
   5   8   2      845.86      948.72     83.60 o
   6   8   2        1.70        4.49     41.63 o
   7   8   2      235.07      272.25     80.24 o
  -9   9   2       51.04       15.99     86.97 o
  -8   9   2      205.27      251.53     61.48 o
  -7   9   2       37.23       61.66     36.07 o
  -6   9   2        1.23      -17.84     36.36 o
  -5   9   2       21.82       31.67     18.01 o
  -4   9   2       77.74       85.11     20.46 o
  -3   9   2      174.62      160.69     18.63 o
  -2   9   2      430.11      476.92     16.59 o
  -1   9   2     1078.33     1133.78     17.81 o
   0   9   2       68.56       43.94     12.46 o
   1   9   2      156.41      158.93     16.81 o
   2   9   2     2079.46     2030.17     31.14 o
   3   9   2      275.30      262.39     18.35 o
   4   9   2       42.44       22.74     22.11 o
   5   9   2        0.51       -5.72     26.72 o
   6   9   2       24.46        4.64     50.19 o
   7   9   2        0.93       23.71     80.74 o
  -9  10   2      129.16      149.98     91.23 o
  -8  10   2      714.77      660.46     43.44 o
  -7  10   2       21.95       -0.99     48.26 o
  -6  10   2      445.26      438.19     49.14 o
  -5  10   2      993.84      912.26     20.97 o
  -4  10   2     2149.93     2063.99     80.91 o
  -3  10   2     2942.39     2905.60     44.94 o
  -2  10   2      615.89      577.78     14.74 o
  -1  10   2     4495.56     4618.33     33.91 o
   0  10   2      222.75      264.42     11.61 o
   1  10   2     1886.93     1849.43     28.55 o
   2  10   2     9970.19    10043.94     99.37 o
   3  10   2     1010.45      986.79     25.17 o
   4  10   2      274.02      279.15     20.96 o
   5  10   2      147.22      148.21     33.14 o
   6  10   2       30.13       60.58     39.31 o
   7  10   2      491.03      565.20     85.31 o
  -9  11   2      288.62      246.65     97.38 o
  -8  11   2       28.04       62.77     45.48 o
  -7  11   2      484.68      359.06     38.73 o
  -6  11   2       47.95       49.01     48.85 o
  -5  11   2       52.45       28.70     26.70 o
  -4  11   2      230.76      202.02     17.26 o
  -3  11   2      117.53      158.43     14.51 o
  -2  11   2        6.21       -3.99      7.58 o
  -1  11   2       30.30       24.29     11.99 o
   0  11   2      169.59      188.33     11.53 o
   1  11   2      274.15      284.19     12.18 o
   2  11   2      975.68     1013.45     24.43 o
   3  11   2      120.44      125.66     19.81 o
   4  11   2      374.17      381.78     29.08 o
   5  11   2        9.66       25.36     32.20 o
   6  11   2       17.25        3.29     17.44 o
   7  11   2      114.65      116.75     53.57 o
  -8  12   2       46.74       96.44     48.46 o
  -7  12   2      654.97      725.92     37.26 o
  -6  12   2       67.82       68.26     54.18 o
  -5  12   2      391.80      387.89     26.98 o
  -4  12   2     4135.24     4085.88     53.20 o
  -3  12   2     1191.22     1223.01     26.49 o
  -2  12   2       51.64       87.58     12.05 o
  -1  12   2      910.63      897.20     17.84 o
   0  12   2     2244.85     2240.54     25.69 o
   1  12   2     1059.93     1107.82     31.25 o
   2  12   2     6067.18     6124.19     44.19 o
   3  12   2     1286.07     1322.55     29.37 o
   4  12   2        3.61       -0.39      1.34 o
   5  12   2      452.04      501.73     38.58 o
   6  12   2       53.74       12.17     43.00 o
   7  12   2      112.87      124.52     52.68 o
  -8  13   2      190.28      213.47     48.81 o
  -7  13   2       90.68      106.54     41.54 o
  -6  13   2     1737.22     1705.31     62.50 o
  -5  13   2      285.56      247.60     27.80 o
  -4  13   2      581.78      543.87     25.31 o
  -3  13   2      504.55      529.17     20.66 o
  -2  13   2       69.63       62.54     13.29 o
  -1  13   2     1145.75     1124.97     20.12 o
   0  13   2     1448.85     1543.11     22.36 o
   1  13   2     1306.68     1299.57     20.56 o
   2  13   2       84.36       78.03     13.30 o
   3  13   2        3.55        1.06     18.64 o
   4  13   2       69.77       53.06     31.04 o
   5  13   2        8.31       -4.07     24.69 o
   6  13   2        2.65        0.65      5.07 o
   7  13   2       15.32       32.48     87.49 o
  -8  14   2      722.42      823.99     53.79 o
  -7  14   2       74.98      109.81     43.83 o
  -6  14   2      610.10      607.18     69.93 o
  -5  14   2     3079.56     3050.96     59.38 o
  -4  14   2      386.14      385.15     27.36 o
  -3  14   2      357.04      303.43     20.05 o
  -2  14   2      600.68      545.65     15.86 o
  -1  14   2     1190.34     1098.28     20.17 o
   0  14   2      623.57      620.57     16.33 o
   1  14   2        5.95       -1.52      4.61 o
   2  14   2     1137.56     1010.51     17.59 o
   3  14   2     1079.52     1088.94     28.18 o
   4  14   2       77.81       89.45     31.39 o
   5  14   2      176.00      186.23     38.53 o
   6  14   2      356.74      364.12     50.59 o
  -8  15   2        6.05       21.38     54.71 o
  -7  15   2        2.61       -4.07     31.75 o
  -6  15   2       40.75       31.31     35.72 o
  -5  15   2      108.61       90.18     34.12 o
  -4  15   2      109.51       65.26     22.49 o
  -3  15   2        2.53        1.47     15.48 o
  -2  15   2       17.59       16.71     14.97 o
  -1  15   2        3.69        7.04      8.94 o
   0  15   2       10.14       24.69     14.50 o
   1  15   2      133.57      127.10     10.68 o
   2  15   2       75.65       80.81     14.40 o
   3  15   2      835.92      800.15     25.91 o
   4  15   2        0.41       -0.97     29.19 o
   5  15   2       47.79       54.60     38.68 o
   6  15   2        0.45        2.57     13.60 o
  -8  16   2      199.61      207.59     61.71 o
  -7  16   2        4.20        3.91     15.29 o
  -6  16   2        4.15       52.46     36.10 o
  -5  16   2     1658.49     1593.63     48.21 o
  -4  16   2     1164.50     1186.76     30.92 o
  -3  16   2      195.42      222.35     20.27 o
  -2  16   2     2335.52     2255.22     23.17 o
  -1  16   2     3337.35     3438.63     31.36 o
   0  16   2      941.69      900.31     19.79 o
   1  16   2      542.69      531.49     11.57 o
   2  16   2      644.27      679.79     23.55 o
   3  16   2       18.09       11.28     16.41 o
   4  16   2      296.47      277.70     32.70 o
   5  16   2      808.00      815.06     41.11 o
   6  16   2        1.24       -7.67     20.63 o
  -8  17   2        0.10       13.23     26.18 o
  -7  17   2      184.92      280.22     47.37 o
  -6  17   2       30.87       35.47     39.04 o
  -5  17   2       63.96       48.54     26.61 o
  -4  17   2      396.47      398.34     25.47 o
  -3  17   2      337.67      321.26     23.25 o
  -2  17   2       14.04       10.78      7.94 o
  -1  17   2      100.44      119.38     13.03 o
   0  17   2      186.71      185.14     16.53 o
   1  17   2      100.00       97.56     11.78 o
   2  17   2       64.48       76.90     21.53 o
   3  17   2       63.70       71.19     25.19 o
   4  17   2       88.74       77.66     35.74 o
   5  17   2      229.65      189.34     44.63 o
   6  17   2       12.75       -7.29     31.18 o
  -8  18   2       44.56       75.51     58.58 o
  -7  18   2      211.82      296.38     50.63 o
  -6  18   2      689.20      735.38    127.70 o
  -5  18   2      231.78      228.61     29.71 o
  -4  18   2      238.87      264.47     39.02 o
  -3  18   2      109.61      102.86     17.94 o
  -2  18   2      304.82      277.75     13.73 o
  -1  18   2     1466.00     1417.65     25.76 o
   0  18   2      476.96      448.83     17.44 o
   1  18   2     1568.54     1566.67     28.63 o
   2  18   2      791.14      786.89     26.59 o
   3  18   2       65.42       71.34     25.91 o
   4  18   2      423.65      423.91     43.62 o
   5  18   2      216.18      261.35     46.68 o
   6  18   2      266.66      280.08     60.07 o
  -7  19   2       20.91       56.62     52.08 o
  -6  19   2      168.45      120.05     43.04 o
  -5  19   2      142.30      109.81     31.39 o
  -4  19   2        2.73       -2.26     12.89 o
  -3  19   2        9.23        5.78     17.38 o
  -2  19   2      629.08      666.83     15.39 o
  -1  19   2        0.01       13.97     21.15 o
   0  19   2      709.84      702.47     27.33 o
   1  19   2      512.25      538.70     20.17 o
   2  19   2       61.86       72.88     24.11 o
   3  19   2       95.51       49.95     27.98 o
   4  19   2       60.61       39.56     36.85 o
   5  19   2        0.11       -2.75     43.35 o
   6  19   2       27.53       -0.09      5.85 o
  -7  20   2      107.40      124.83     52.39 o
  -6  20   2      292.79      319.75     33.14 o
  -5  20   2      370.57      376.26     30.84 o
  -4  20   2     1520.04     1594.89     38.62 o
  -3  20   2      691.48      682.52     23.74 o
  -2  20   2      704.79      760.04     22.09 o
  -1  20   2     1194.56     1206.30     25.30 o
   0  20   2      116.91       94.80     20.15 o
   1  20   2     1232.85     1265.39     29.38 o
   2  20   2     1615.50     1619.97     35.77 o
   3  20   2      145.89      143.91     35.16 o
   4  20   2      157.45      161.49     46.95 o
   5  20   2      103.50      100.29     46.63 o
  -7  21   2        4.21        4.75     42.69 o
  -6  21   2       21.02       27.85     43.27 o
  -5  21   2       83.11       50.84     33.48 o
  -4  21   2       56.95       34.98     27.96 o
  -3  21   2      216.50      215.77     26.62 o
  -2  21   2       91.09       86.52     21.43 o
  -1  21   2      459.65      443.04     21.11 o
   0  21   2       49.91       40.80     20.66 o
   1  21   2        8.88       25.87     24.76 o
   2  21   2      113.79      100.23     27.49 o
   3  21   2      105.11       92.69     37.38 o
   4  21   2       67.80       40.67     41.59 o
   5  21   2        0.52       -3.90     48.94 o
  -7  22   2      370.76      400.58     51.14 o
  -6  22   2      188.02      216.55     39.11 o
  -5  22   2      566.03      588.90     53.64 o
  -4  22   2      130.04      106.66     31.80 o
  -3  22   2      742.50      718.36     32.02 o
  -2  22   2     1035.03     1022.31     24.62 o
  -1  22   2      895.79      847.42     23.55 o
   0  22   2       60.58       88.27     22.58 o
   1  22   2      689.55      691.91     27.86 o
   2  22   2       71.75       86.12     29.41 o
   3  22   2      731.65      821.51     56.78 o
   4  22   2      196.40      219.93     43.37 o
   5  22   2      129.97      120.37     55.61 o
  -6  23   2       54.58       55.92     41.16 o
  -5  23   2        3.78       -2.79      8.31 o
  -4  23   2       58.73       45.90     34.38 o
  -3  23   2       37.24       19.67     22.52 o
  -2  23   2      577.20      502.94     23.97 o
  -1  23   2      148.22      116.14     23.71 o
   0  23   2      481.83      489.41     23.91 o
   1  23   2        0.44       14.51     21.87 o
   2  23   2       16.73       14.87     29.60 o
   3  23   2       50.23       43.34     40.38 o
   4  23   2       19.45       13.90     37.54 o
   5  23   2       66.09       10.18     30.69 o
  -6  24   2      121.95      128.54     44.34 o
  -5  24   2      287.97      344.74     38.44 o
  -4  24   2     1000.92     1033.51     35.05 o
  -3  24   2      191.46      180.46     32.13 o
  -2  24   2      175.89      169.88     25.67 o
  -1  24   2      922.87      935.36     32.50 o
   0  24   2     1525.18     1506.58     47.69 o
   1  24   2     1660.96     1619.76     38.14 o
   2  24   2      226.58      247.61     33.90 o
   3  24   2        5.31       12.89     43.23 o
   4  24   2        2.69       11.71     55.57 o
  -6  25   2        4.38       -3.30     65.90 o
  -5  25   2        8.97       10.09     45.59 o
  -4  25   2      379.96      416.55     35.03 o
  -3  25   2        0.65       -3.04     32.27 o
  -2  25   2      337.43      317.21     29.81 o
  -1  25   2      437.47      449.03     25.87 o
   0  25   2      216.27      253.64     31.51 o
   1  25   2       20.81       31.40     32.58 o
   2  25   2        0.91        5.07     35.55 o
   3  25   2       66.95       78.79     46.08 o
   4  25   2        1.05       -3.51     47.72 o
  -5  26   2      371.52      435.98     53.71 o
  -4  26   2      705.11      738.17     41.22 o
  -3  26   2        2.85       -1.03     30.26 o
  -2  26   2        2.77        8.94     34.94 o
  -1  26   2       31.80       45.40     28.38 o
   0  26   2      510.57      543.18     34.41 o
   1  26   2      787.93      832.35     36.77 o
   2  26   2       92.88       96.14     37.25 o
   3  26   2      334.68      380.60     93.56 o
   4  26   2      337.57      321.71     60.87 o
  -5  27   2       18.88       -8.39     47.95 o
  -4  27   2        6.00       14.44     51.96 o
  -3  27   2       42.43       12.44     28.65 o
  -2  27   2        5.18        1.64     10.75 o
  -1  27   2       12.99       10.79     12.01 o
   0  27   2      446.00      406.67     37.10 o
   1  27   2      278.38      263.08     39.06 o
   2  27   2       63.44       55.66     47.55 o
   3  27   2        0.04      -14.19     53.72 o
  -4  28   2     1173.56     1149.72     57.01 o
  -3  28   2      207.20      202.72     53.09 o
  -2  28   2       62.95       44.91     39.83 o
  -1  28   2      432.22      451.81     47.04 o
   0  28   2      688.33      715.95     38.04 o
   1  28   2      499.82      559.58     40.59 o
   2  28   2      146.41      145.06     51.76 o
   3  28   2        9.90       -2.19     59.07 o
  -4  29   2       63.25       73.97     62.12 o
  -3  29   2       89.14       92.88     56.47 o
  -2  29   2        3.48      -33.20     39.99 o
  -1  29   2        9.97       -7.20     27.21 o
   0  29   2       93.97       97.83     52.93 o
   1  29   2       19.05       51.20     43.29 o
   2  29   2        0.24        5.56     53.68 o
  -3  30   2       81.67      126.87     61.22 o
  -2  30   2       10.61       14.50     76.11 o
  -1  30   2      107.54       87.74     80.12 o
   0  30   2      215.12      268.87     69.92 o
   1  30   2        4.57      -24.46     44.00 o
  -2  31   2        3.72       42.28     86.36 o
  -1  31   2        0.39      -40.81     90.59 o
   0  31   2       16.19       -7.94     37.63 o
  -8   1   3       19.15       -3.11     22.88 o
  -7   1   3      525.15      545.52     31.78 o
  -6   1   3     1304.45     1326.36     21.98 o
  -5   1   3      200.64      167.15     13.02 o
  -4   1   3     3990.76     4086.59     36.86 o
  -3   1   3     5054.47     5028.89     41.55 o
  -2   1   3       48.41       28.35      8.51 o
  -1   1   3      676.43      592.37     15.81 o
   0   1   3     4105.33     4136.52     30.94 o
   1   1   3     5129.18     5102.64     30.40 o
   2   1   3     1406.28     1393.50     18.59 o
   3   1   3     2035.32     2050.83     23.96 o
   4   1   3      718.41      718.96     19.13 o
   5   1   3       78.14       82.64     23.34 o
  -8   2   3       25.23       -9.20     35.49 o
  -7   2   3      194.36      198.15     31.23 o
  -6   2   3       18.00        3.02      4.94 o
  -5   2   3      541.88      523.02     12.73 o
  -4   2   3      136.00      171.09     12.29 o
  -3   2   3      555.13      585.37     24.27 o
  -2   2   3     2024.64     1930.59     20.15 o
  -1   2   3     1840.31     1888.33     21.77 o
   0   2   3       44.11       36.76      8.99 o
   1   2   3        0.69        1.06      7.31 o
   2   2   3      281.35      277.43     11.15 o
   3   2   3      836.71      863.26     16.89 o
   4   2   3      106.65      117.82     18.96 o
   5   2   3       17.18        0.71     19.43 o
   6   2   3       77.67      119.59     70.00 o
  -9   3   3      194.82      194.07     82.24 o
  -8   3   3       64.63       99.06     60.59 o
  -7   3   3      705.31      721.19     24.52 o
  -6   3   3      365.22      331.98     21.43 o
  -5   3   3        9.42       20.96     12.12 o
  -4   3   3     4170.34     4248.02     33.08 o
  -3   3   3     3731.07     3668.61     36.12 o
  -2   3   3     4619.11     4618.45     30.10 o
  -1   3   3     2309.78     2235.98     21.70 o
   0   3   3      189.21      214.84      9.01 o
   1   3   3       25.88        5.81      9.47 o
   2   3   3      266.70      287.83     12.67 o
   3   3   3      230.37      231.13     14.56 o
   4   3   3     1728.42     1718.11     26.32 o
   5   3   3      217.80      195.86     37.66 o
   6   3   3       50.06       50.58     45.06 o
  -9   4   3      141.26      107.43     80.53 o
  -8   4   3      159.78      126.81     63.25 o
  -7   4   3       47.61       30.30     24.36 o
  -6   4   3        5.36        7.50     20.75 o
  -5   4   3      180.16      184.09     10.89 o
  -4   4   3       25.32       22.45     12.20 o
  -3   4   3      342.23      356.74     14.56 o
  -2   4   3      285.36      306.32     11.06 o
  -1   4   3       23.95       35.37      8.74 o
   0   4   3       28.47       30.87      9.31 o
   1   4   3     1506.90     1566.60     19.85 o
   2   4   3      444.80      413.75     13.58 o
   3   4   3      323.64      298.76     14.95 o
   4   4   3      159.99      177.55     18.54 o
   5   4   3        6.46        0.35      6.83 o
   6   4   3        4.01       -3.32     55.50 o
  -9   5   3       26.43       36.48     78.54 o
  -8   5   3        5.37       35.30     57.38 o
  -7   5   3      414.81      440.56     25.04 o
  -6   5   3      700.54      695.65     22.18 o
  -5   5   3     1157.04     1113.21     36.53 o
  -4   5   3      225.23      182.24     11.98 o
  -3   5   3     2356.03     2216.46     29.37 o
  -2   5   3     3740.13     3750.70     33.99 o
  -1   5   3     2500.79     2363.87     22.60 o
   0   5   3     1141.85     1067.99     22.53 o
   1   5   3        4.33        6.61     10.79 o
   2   5   3     4558.18     4636.89     56.57 o
   3   5   3     1683.37     1687.12     27.88 o
   4   5   3      293.64      297.15     21.86 o
   5   5   3      502.82      573.44     30.90 o
   6   5   3        2.55      -20.04     39.83 o
  -9   6   3       42.01       22.31     79.75 o
  -8   6   3        1.02      -16.59     37.89 o
  -7   6   3      105.36       88.67     31.77 o
  -6   6   3      180.53      189.50     21.42 o
  -5   6   3      417.04      412.11     24.31 o
  -4   6   3      352.60      371.87     16.61 o
  -3   6   3      672.79      745.31     15.23 o
  -2   6   3      226.91      260.73     12.71 o
  -1   6   3     1278.39     1342.04     17.32 o
   0   6   3      383.55      358.11     10.27 o
   1   6   3       27.13       35.88     11.70 o
   2   6   3      110.76      105.79     14.35 o
   3   6   3      348.93      326.18     17.86 o
   4   6   3        0.03       17.04     23.23 o
   5   6   3        0.11       17.56     34.50 o
   6   6   3        1.58        2.07     22.17 o
  -9   7   3       46.60       19.99     82.55 o
  -8   7   3      142.14      151.46     69.58 o
  -7   7   3     1166.36     1203.35     37.72 o
  -6   7   3     3032.04     2980.11     78.34 o
  -5   7   3     1149.06     1167.73     33.50 o
  -4   7   3     1329.09     1240.75     32.32 o
  -3   7   3     1679.97     1604.32     21.00 o
  -2   7   3      131.35       88.70     13.73 o
  -1   7   3     1498.42     1318.77     14.63 o
   0   7   3     3340.65     3351.98     26.76 o
   1   7   3      460.01      426.05     13.39 o
   2   7   3      522.36      509.85     16.03 o
   3   7   3     1566.81     1552.20     32.54 o
   4   7   3      147.12      175.52     26.35 o
   5   7   3       41.68       33.31     36.98 o
   6   7   3       97.83       68.54     46.89 o
  -9   8   3      100.13      107.53     81.81 o
  -8   8   3      110.90      145.53     65.71 o
  -7   8   3       55.18       57.91     32.73 o
  -6   8   3        2.29       -0.59      6.42 o
  -5   8   3        3.52      -11.42     11.42 o
  -4   8   3      165.25      162.48     22.72 o
  -3   8   3      401.02      419.89     17.23 o
  -2   8   3      385.71      456.21     20.11 o
  -1   8   3        0.85       -0.07      1.88 o
   0   8   3      688.03      688.99     12.90 o
   1   8   3      299.36      279.15     11.95 o
   2   8   3       43.13       49.39     18.45 o
   3   8   3        2.60       -0.64      7.08 o
   4   8   3       67.75       43.27     26.37 o
   5   8   3       49.27       48.03     36.52 o
   6   8   3        0.06       -2.08     66.64 o
  -9   9   3      276.58      313.14     86.77 o
  -8   9   3      210.62      216.37     44.75 o
  -7   9   3       34.24       66.44     34.00 o
  -6   9   3      728.30      707.50     42.31 o
  -5   9   3     2430.97     2430.29     57.91 o
  -4   9   3      447.45      406.88     24.56 o
  -3   9   3      839.67      783.23     21.98 o
  -2   9   3      872.53      804.10     21.34 o
  -1   9   3     1167.32     1028.53     32.74 o
   0   9   3     5172.89     5131.28     47.24 o
   1   9   3     3353.83     3431.14     41.27 o
   2   9   3     3013.89     3008.87     65.88 o
   3   9   3     1329.11     1374.90     31.50 o
   4   9   3      161.23      185.65     26.48 o
   5   9   3      224.34      274.11     41.33 o
   6   9   3      225.08      265.83     49.16 o
  -9  10   3       42.49      -26.00     80.36 o
  -8  10   3       34.47       15.47     45.63 o
  -7  10   3     1176.65     1120.80     39.76 o
  -6  10   3       48.77       50.97     30.90 o
  -5  10   3       38.91       66.25     26.78 o
  -4  10   3      291.96      310.94     25.05 o
  -3  10   3     1465.77     1520.77     29.00 o
  -2  10   3      457.57      521.46     21.37 o
  -1  10   3      181.85      180.18     14.34 o
   0  10   3      614.46      658.71     20.38 o
   1  10   3       15.44       15.14     21.21 o
   2  10   3      694.87      682.78     23.18 o
   3  10   3       49.31       47.52     22.34 o
   4  10   3       17.87       11.14     23.29 o
   5  10   3        0.49       15.89     49.13 o
   6  10   3       48.67       91.37     49.00 o
  -9  11   3       90.35       94.78     87.48 o
  -8  11   3       45.65       75.94     47.40 o
  -7  11   3       14.82       16.81     36.76 o
  -6  11   3       44.47       44.12     32.06 o
  -5  11   3     1876.71     1853.78    102.07 o
  -4  11   3     6659.63     6778.32     61.76 o
  -3  11   3      802.02      722.87     22.63 o
  -2  11   3        4.81        3.52     16.69 o
  -1  11   3      519.77      464.53     15.65 o
   0  11   3       46.60       54.98     17.10 o
   1  11   3       61.97       83.46     18.20 o
   2  11   3      637.29      626.21     22.76 o
   3  11   3       72.95       92.62     24.65 o
   4  11   3       71.13       38.85     27.84 o
   5  11   3      126.94      157.36     42.96 o
   6  11   3      297.55      299.96     56.02 o
  -9  12   3       96.98       69.30     90.35 o
  -8  12   3       83.55       75.76     51.29 o
  -7  12   3        2.55        6.99     38.69 o
  -6  12   3      676.73      649.49     33.72 o
  -5  12   3      419.53      361.01     30.27 o
  -4  12   3       96.73       94.67     19.94 o
  -3  12   3        7.78        0.32      3.86 o
  -2  12   3        1.40       -4.07     12.74 o
  -1  12   3      947.26      946.81     20.18 o
   0  12   3     1253.49     1331.73     27.92 o
   1  12   3        2.51       11.37     17.78 o
   2  12   3       15.97        8.87     17.79 o
   3  12   3       15.79       14.18     23.00 o
   4  12   3       22.68       12.45     26.48 o
   5  12   3        0.83       13.82     32.82 o
   6  12   3       24.40       28.77     47.34 o
  -9  13   3       47.96       14.43     90.78 o
  -8  13   3      665.92      694.74     53.33 o
  -7  13   3      322.52      356.04     70.92 o
  -6  13   3        5.44        4.88     15.40 o
  -5  13   3      570.26      566.61     41.95 o
  -4  13   3     1403.03     1358.19     31.50 o
  -3  13   3     1442.77     1381.19     30.20 o
  -2  13   3      336.61      282.16     15.23 o
  -1  13   3     2953.42     3079.16     33.70 o
   0  13   3     4276.55     4490.93     54.76 o
   1  13   3       72.58       43.55     19.87 o
   2  13   3     2290.97     2249.31     59.66 o
   3  13   3     1826.29     1781.00     50.44 o
   4  13   3       66.58       77.36     38.24 o
   5  13   3      421.77      473.40     47.41 o
   6  13   3      115.04      140.28     56.43 o
  -8  14   3        3.73      -12.90     23.24 o
  -7  14   3       18.56        2.49     22.22 o
  -6  14   3      784.04      763.48     36.43 o
  -5  14   3       15.35       30.79     24.22 o
  -4  14   3      250.18      243.83     21.03 o
  -3  14   3       18.31        4.81     16.50 o
  -2  14   3     1381.28     1382.77     24.77 o
  -1  14   3       29.80       20.02     16.26 o
   0  14   3       45.28       40.14     16.62 o
   1  14   3       28.03        1.82     10.87 o
   2  14   3        2.62       -1.36      7.42 o
   3  14   3      362.69      325.90     27.61 o
   4  14   3       14.98       -5.03     21.89 o
   5  14   3       76.00       67.86     38.55 o
   6  14   3       26.45       -4.49     47.07 o
  -8  15   3      545.82      603.92     52.43 o
  -7  15   3       79.68       73.10     43.42 o
  -6  15   3      517.89      542.32     36.70 o
  -5  15   3     2599.56     2667.76     48.01 o
  -4  15   3       48.79       44.75     23.23 o
  -3  15   3     2149.51     2251.80     39.01 o
  -2  15   3     1160.62     1119.10     25.12 o
  -1  15   3       60.39       66.09     17.07 o
   0  15   3     1045.63      987.42     21.93 o
   1  15   3       13.00        5.61      8.71 o
   2  15   3     1140.30     1107.31     30.45 o
   3  15   3     1631.48     1573.53     72.22 o
   4  15   3       17.02       35.86     32.78 o
   5  15   3       54.54       65.70     45.22 o
   6  15   3       14.93        9.72     80.73 o
  -8  16   3       14.59       45.89     55.86 o
  -7  16   3      142.68       71.03     46.47 o
  -6  16   3        1.88       -3.66     19.32 o
  -5  16   3      301.08      279.33     26.51 o
  -4  16   3       26.34        6.12      7.97 o
  -3  16   3      398.32      408.55     21.78 o
  -2  16   3       23.19        6.97     14.21 o
  -1  16   3      895.42      900.63     22.24 o
   0  16   3        3.00       -4.09     14.07 o
   1  16   3        6.94       -5.95     10.27 o
   2  16   3      143.14      111.10     24.80 o
   3  16   3      120.78       84.06     28.81 o
   4  16   3        0.03       13.42     36.06 o
   5  16   3      111.02       48.02     46.43 o
  -8  17   3       46.68       74.47     57.51 o
  -7  17   3      294.44      266.67     50.17 o
  -6  17   3      244.36      308.57     30.14 o
  -5  17   3       10.86       -5.08     40.60 o
  -4  17   3     1469.00     1457.87     42.24 o
  -3  17   3     2300.99     2207.30     72.35 o
  -2  17   3     1045.52     1056.04     23.92 o
  -1  17   3      930.34      976.15     23.14 o
   0  17   3      389.05      369.94     18.29 o
   1  17   3      490.66      480.68     19.97 o
   2  17   3      269.43      259.52     24.13 o
   3  17   3     1663.96     1711.11     63.63 o
   4  17   3      737.41      744.15     41.71 o
   5  17   3        4.83       -1.00      8.09 o
  -8  18   3        6.57        0.01     28.03 o
  -7  18   3      202.35      201.38     54.63 o
  -6  18   3      173.80      183.04     33.71 o
  -5  18   3       74.21       52.26     28.10 o
  -4  18   3       46.70       28.73     26.61 o
  -3  18   3        3.35        3.43     22.50 o
  -2  18   3       97.98      110.59     19.04 o
  -1  18   3       95.16       81.75     18.79 o
   0  18   3      199.27      191.70     20.36 o
   1  18   3       23.36        7.10     21.58 o
   2  18   3      379.57      360.51     24.48 o
   3  18   3      377.06      336.22     29.50 o
   4  18   3        0.05      -11.27     33.55 o
   5  18   3       74.42       52.43     49.61 o
  -8  19   3        1.62      -12.41     53.40 o
  -7  19   3      230.05      235.45     41.79 o
  -6  19   3       26.44       46.02     32.91 o
  -5  19   3        5.66       -3.50     12.48 o
  -4  19   3     1275.03     1242.44     35.34 o
  -3  19   3     1254.36     1269.50     33.82 o
  -2  19   3      617.72      596.70     21.22 o
  -1  19   3      213.32      219.82     18.86 o
   0  19   3       57.69       43.89     20.43 o
   1  19   3       16.42       15.38     24.46 o
   2  19   3      116.94      150.31     26.56 o
   3  19   3       28.62       43.64     30.60 o
   4  19   3      201.16      207.74     47.21 o
   5  19   3      136.93      167.81     54.49 o
  -7  20   3      338.06      315.78     44.58 o
  -6  20   3        3.53      -16.31     25.78 o
  -5  20   3        3.81       -9.50     28.16 o
  -4  20   3       30.64       33.37     27.65 o
  -3  20   3      122.25      103.70     26.02 o
  -2  20   3        5.53        6.28     19.25 o
  -1  20   3       10.73        3.37     18.92 o
   0  20   3       16.56       17.55     20.78 o
   1  20   3      255.60      224.38     28.37 o
   2  20   3      410.97      400.67     27.91 o
   3  20   3        3.98       10.16     38.25 o
   4  20   3      185.06      168.89     50.38 o
   5  20   3       32.51       52.49     49.49 o
  -7  21   3       32.77       49.39     45.63 o
  -6  21   3      358.85      368.71     39.25 o
  -5  21   3      406.46      445.07     34.66 o
  -4  21   3     1367.70     1370.28     37.77 o
  -3  21   3     1037.98     1045.62     63.52 o
  -2  21   3      246.96      242.30     23.10 o
  -1  21   3        8.36        9.34     14.66 o
   0  21   3      463.63      485.79     21.87 o
   1  21   3     3065.79     3094.43     50.39 o
   2  21   3     1067.89     1049.22     33.49 o
   3  21   3      187.81      160.36     45.04 o
   4  21   3      145.68      165.96     51.29 o
  -7  22   3       54.94       43.71     46.82 o
  -6  22   3        6.14        7.35     30.64 o
  -5  22   3      299.82      237.76     37.49 o
  -4  22   3      105.62       88.44     32.65 o
  -3  22   3        2.84       11.60     28.08 o
  -2  22   3        0.99       -2.83     10.63 o
  -1  22   3      145.51      109.54     24.12 o
   0  22   3      491.42      488.27     24.22 o
   1  22   3       43.55       33.63     30.32 o
   2  22   3      284.21      261.14     32.31 o
   3  22   3        0.11       22.46     41.98 o
   4  22   3        0.63       21.84     49.56 o
  -7  23   3      155.77      162.54     51.67 o
  -6  23   3      224.43      275.07     44.30 o
  -5  23   3      246.20      273.42     37.32 o
  -4  23   3      397.41      397.20     34.44 o
  -3  23   3      822.96      861.40     32.17 o
  -2  23   3       73.24       57.64     26.67 o
  -1  23   3        6.53       11.15     13.80 o
   0  23   3      983.57     1001.24     32.21 o
   1  23   3      933.30      850.02     32.59 o
   2  23   3      310.21      331.93     35.89 o
   3  23   3      124.44      107.54     46.37 o
   4  23   3      105.06      102.82     50.60 o
  -6  24   3       20.11       36.39     43.99 o
  -5  24   3        2.46        3.15     39.83 o
  -4  24   3        0.38       -2.22     48.50 o
  -3  24   3       23.22       29.21     37.79 o
  -2  24   3       14.83        0.00      6.09 o
  -1  24   3       48.20       17.34     21.09 o
   0  24   3        6.31       43.73     31.41 o
   1  24   3      142.61      160.67     35.04 o
   2  24   3       41.85       25.34     36.27 o
   3  24   3       19.76        0.93      9.63 o
   4  24   3        1.56      -32.98     40.97 o
  -6  25   3      346.58      360.49     49.22 o
  -5  25   3      156.56      207.24     44.90 o
  -4  25   3      454.40      483.82     39.04 o
  -3  25   3      472.17      473.67     35.27 o
  -2  25   3      283.92      260.64     30.34 o
  -1  25   3      261.98      273.12     29.48 o
   0  25   3       35.26       35.65     33.35 o
   1  25   3       83.97      111.51     37.42 o
   2  25   3      241.31      245.33     39.98 o
   3  25   3      146.13      173.01     54.95 o
  -5  26   3       21.60       26.03     42.06 o
  -4  26   3        0.35      -24.15     46.32 o
  -3  26   3       12.14        1.87      9.74 o
  -2  26   3       77.02       39.46     36.55 o
  -1  26   3      192.41      189.49     31.58 o
   0  26   3      569.68      523.97     52.99 o
   1  26   3        0.03       -4.50     43.50 o
   2  26   3       25.87       19.47     47.46 o
   3  26   3       13.52       23.35     56.33 o
  -5  27   3       21.69       18.55     26.57 o
  -4  27   3      636.61      667.37     41.85 o
  -3  27   3       10.78        6.94     23.81 o
  -2  27   3       75.72      102.62     37.49 o
  -1  27   3      309.14      362.92     38.77 o
   0  27   3        3.95       42.42     44.07 o
   1  27   3      368.30      318.27     43.98 o
   2  27   3      222.03      188.89     57.56 o
  -4  28   3        5.27       20.59     45.25 o
  -3  28   3       18.99      -23.75     30.60 o
  -2  28   3      160.26      129.08     40.78 o
  -1  28   3        0.28        9.97     40.50 o
   0  28   3        4.45       -8.91     42.40 o
   1  28   3        6.06       13.95     45.47 o
   2  28   3        2.12        4.39     21.22 o
  -4  29   3      334.00      373.04     60.67 o
  -3  29   3      206.01      254.94     46.71 o
  -2  29   3      189.89      185.86     45.53 o
  -1  29   3      324.48      372.66     45.23 o
   0  29   3      152.62      159.32     46.75 o
   1  29   3       66.10       65.89     58.08 o
  -3  30   3      188.12      197.20     60.34 o
  -2  30   3       40.71       -3.83     11.68 o
  -1  30   3        0.97       13.21     56.27 o
   0  30   3       43.05       56.94     51.43 o
  -8   0   4       28.88       54.52     55.37 o
  -7   0   4       18.10       19.71     47.39 o
  -6   0   4      123.26      131.55     24.74 o
  -5   0   4     1155.67     1104.00     34.11 o
  -4   0   4     4786.64     4687.79     65.95 o
  -3   0   4     1587.54     1501.15     29.86 o
  -2   0   4     2543.48     2491.94     37.16 o
  -1   0   4     1256.67     1191.66     30.04 o
   0   0   4     1281.09     1192.20     29.62 o
   1   0   4     1199.48     1116.21     31.05 o
   2   0   4       95.46       71.31     20.11 o
   3   0   4       77.05       82.19     24.09 o
   4   0   4       34.70       45.44     26.69 o
   5   0   4       77.65       65.80     43.09 o
  -9   1   4        1.36       36.29     68.90 o
  -8   1   4      152.69      174.49     38.88 o
  -7   1   4       76.97       88.89     33.78 o
  -6   1   4       95.92       87.14     17.24 o
  -5   1   4        8.86       12.17     15.80 o
  -4   1   4        6.12       -3.32     10.56 o
  -3   1   4     2478.45     2688.62     37.45 o
  -2   1   4      307.93      313.94     12.19 o
  -1   1   4       17.12        7.81     11.35 o
   0   1   4        2.06        6.13     10.09 o
   1   1   4     1425.18     1406.00     21.59 o
   2   1   4      476.34      469.12     15.01 o
   3   1   4      106.03       91.90     16.79 o
   4   1   4        5.92        3.70      8.13 o
   5   1   4       45.45       14.47     42.83 o
  -9   2   4      776.85      710.27     73.12 o
  -8   2   4      220.50      297.37     38.56 o
  -7   2   4        9.61       17.68     24.33 o
  -6   2   4     1161.58     1220.29     20.54 o
  -5   2   4      494.03      460.12     19.66 o
  -4   2   4     1638.90     1753.96     29.76 o
  -3   2   4     3489.65     3494.16     30.91 o
  -2   2   4        6.73       -0.88     10.06 o
  -1   2   4     1449.65     1397.55     21.07 o
   0   2   4      336.58      317.95     13.29 o
   1   2   4       89.90       78.26     13.45 o
   2   2   4     1276.34     1261.46     22.52 o
   3   2   4     1714.19     1691.08     28.17 o
   4   2   4     1680.81     1747.97     30.13 o
   5   2   4      185.26      203.07     36.26 o
   6   2   4       39.59       -0.64      8.85 o
  -9   3   4       63.41       45.29     73.25 o
  -8   3   4        9.21        3.65     13.25 o
  -7   3   4      440.77      418.00     30.38 o
  -6   3   4       45.08       43.08     17.15 o
  -5   3   4      595.98      613.28     17.18 o
  -4   3   4      145.66      164.58     16.95 o
  -3   3   4      823.38      816.02     16.43 o
  -2   3   4      265.81      259.21     11.70 o
  -1   3   4     3935.38     4163.23     34.20 o
   0   3   4      228.64      221.82     12.22 o
   1   3   4      547.94      542.64     15.27 o
   2   3   4        9.21        8.36     11.26 o
   3   3   4       25.32       17.92     19.35 o
   4   3   4       23.12       23.57     24.68 o
   5   3   4        0.58       -4.22     48.33 o
   6   3   4        6.47       23.95     78.53 o
  -9   4   4      533.61      546.43     75.98 o
  -8   4   4      621.66      702.22     58.80 o
  -7   4   4      112.74      107.27     25.89 o
  -6   4   4     1329.86     1320.21     25.33 o
  -5   4   4     1798.90     1736.24     26.02 o
  -4   4   4     2225.14     2110.87     32.67 o
  -3   4   4     5282.67     5614.84     45.83 o
  -2   4   4     3689.54     3676.01     40.76 o
  -1   4   4       43.88       12.15     12.79 o
   0   4   4      419.51      384.09     12.40 o
   1   4   4     4199.70     4288.40     35.89 o
   2   4   4      336.81      330.77     21.95 o
   3   4   4        2.48       -0.91     18.05 o
   4   4   4      531.93      516.92     24.30 o
   5   4   4        3.25       10.50     32.87 o
   6   4   4        1.20       18.95     67.70 o
  -9   5   4        1.66      -14.38     29.02 o
  -8   5   4      372.39      385.97     61.53 o
  -7   5   4       41.21       51.06     26.27 o
  -6   5   4       68.38       63.40     22.30 o
  -5   5   4      911.88      845.07     19.62 o
  -4   5   4       90.50       94.84     15.39 o
  -3   5   4       58.11       56.07     15.28 o
  -2   5   4      227.58      266.26     11.39 o
  -1   5   4       14.93       10.76     12.32 o
   0   5   4      252.52      254.55     11.61 o
   1   5   4      146.70      152.60     13.88 o
   2   5   4      101.29       98.47     16.30 o
   3   5   4      183.75      155.49     21.42 o
   4   5   4       67.08       62.49     24.48 o
   5   5   4        1.17        4.45     43.07 o
   6   5   4       21.70       67.36     55.98 o
  -9   6   4      338.59      347.18     80.23 o
  -8   6   4      173.44      189.00     60.67 o
  -7   6   4      355.74      387.30     31.81 o
  -6   6   4     1123.35     1192.05     35.07 o
  -5   6   4       18.95       16.29     20.09 o
  -4   6   4      102.40       95.95     13.13 o
  -3   6   4     3579.87     3570.58     38.04 o
  -2   6   4      860.31      747.66     15.62 o
  -1   6   4      272.29      237.95     11.03 o
   0   6   4      999.41      965.21     17.02 o
   1   6   4      948.84      943.15     18.53 o
   2   6   4     1817.35     1771.74     28.94 o
   3   6   4      505.27      531.14     22.66 o
   4   6   4      133.57      143.93     31.23 o
   5   6   4      268.89      276.02     47.17 o
   6   6   4      141.69      160.79     59.98 o
  -9   7   4      103.71       88.51     81.02 o
  -8   7   4      320.80      308.75     60.53 o
  -7   7   4        1.29        9.10     20.49 o
  -6   7   4      584.37      514.72     28.36 o
  -5   7   4      198.30      200.58     16.95 o
  -4   7   4      887.76      989.63     19.80 o
  -3   7   4     1250.73     1300.06     24.99 o
  -2   7   4      340.61      373.45     12.41 o
  -1   7   4      434.75      473.15     12.25 o
   0   7   4       28.19       26.95     11.51 o
   1   7   4      108.35       99.61     15.27 o
   2   7   4       16.13       12.63     12.80 o
   3   7   4      185.62      147.52     20.16 o
   4   7   4       49.94       46.90     29.15 o
   5   7   4      459.96      356.98     50.55 o
   6   7   4       87.88      127.26     60.40 o
  -9   8   4      233.64      296.12     79.68 o
  -8   8   4      443.19      458.48     59.70 o
  -7   8   4       14.01        0.36     10.17 o
  -6   8   4       12.45       11.48     29.53 o
  -5   8   4      957.49      900.24     32.19 o
  -4   8   4      537.60      529.37     16.39 o
  -3   8   4     3044.67     3020.85     36.59 o
  -2   8   4     3269.57     3256.24     36.81 o
  -1   8   4        7.14       -2.35      3.03 o
   0   8   4     1229.87     1214.80     18.66 o
   1   8   4      599.23      631.96     17.41 o
   2   8   4       23.87        1.67      7.44 o
   3   8   4      278.43      268.92     25.73 o
   4   8   4      251.95      262.20     32.11 o
   5   8   4       34.81       63.51     47.13 o
   6   8   4       86.32      118.65     56.95 o
  -9   9   4       92.64      118.60     82.11 o
  -8   9   4       36.20        5.77     28.62 o
  -7   9   4      290.89      262.30     37.31 o
  -6   9   4      443.59      418.48     30.76 o
  -5   9   4       49.30       76.10     28.46 o
  -4   9   4      239.31      265.60     17.96 o
  -3   9   4      668.08      702.62     18.65 o
  -2   9   4      172.62      187.30     11.16 o
  -1   9   4        7.87        1.71      7.34 o
   0   9   4      502.40      511.11     14.53 o
   1   9   4      476.65      427.08     15.50 o
   2   9   4        2.14       -8.32     12.26 o
   3   9   4       83.02       76.12     26.94 o
   4   9   4      150.57      129.19     31.72 o
   5   9   4        6.80        7.72     26.60 o
   6   9   4       19.06       46.89     58.22 o
  -9  10   4      225.21      268.32     84.51 o
  -8  10   4       10.37       16.86     43.34 o
  -7  10   4      875.76      919.79     37.99 o
  -6  10   4     2221.53     2157.21     96.36 o
  -5  10   4     2131.98     2084.70     39.00 o
  -4  10   4      287.32      235.88     20.14 o
  -3  10   4        5.60        0.90     14.86 o
  -2  10   4     3450.50     3378.09     30.86 o
  -1  10   4      811.70      718.42     12.99 o
   0  10   4     1860.55     1845.98     55.46 o
   1  10   4     1360.49     1329.67     43.15 o
   2  10   4       47.68       41.89     22.38 o
   3  10   4      664.75      674.65     29.38 o
   4  10   4      172.27      134.58     33.01 o
   5  10   4      298.87      297.16     52.49 o
  -9  11   4        6.98        0.88     78.96 o
  -8  11   4      128.32       94.96     46.77 o
  -7  11   4       36.78       34.32     35.32 o
  -6  11   4      219.58      180.99     32.43 o
  -5  11   4      103.87      105.12     22.85 o
  -4  11   4      340.40      370.47     20.90 o
  -3  11   4        1.01       15.34     17.86 o
  -2  11   4       35.57       32.62     10.68 o
  -1  11   4        1.19        3.51     16.82 o
   0  11   4      191.66      162.52     17.63 o
   1  11   4        0.34        0.34     11.17 o
   2  11   4      136.70      128.45     22.30 o
   3  11   4      112.76       90.53     30.25 o
   4  11   4       35.51       40.17     31.89 o
   5  11   4       23.32       15.55     59.76 o
  -9  12   4       68.38       15.33    113.42 o
  -8  12   4     1093.20     1171.24     75.86 o
  -7  12   4      254.70      251.75     37.85 o
  -6  12   4      111.67      103.85     32.58 o
  -5  12   4     2505.19     2601.15     58.89 o
  -4  12   4      976.98      951.45     28.50 o
  -3  12   4      186.40      155.96     21.50 o
  -2  12   4      649.13      615.95     16.61 o
  -1  12   4     1726.56     1710.87     33.18 o
   0  12   4     1342.82     1372.72     31.11 o
   1  12   4      286.35      280.84     21.77 o
   2  12   4      254.95      297.93     25.01 o
   3  12   4      372.69      360.50     44.27 o
   4  12   4      342.93      342.62     48.49 o
   5  12   4       54.02       82.90     50.78 o
  -9  13   4       13.58      -25.68    158.01 o
  -8  13   4        1.80       10.63     43.21 o
  -7  13   4        2.65       -6.03     30.45 o
  -6  13   4      240.05      211.58     33.03 o
  -5  13   4      130.84      130.99     25.36 o
  -4  13   4       16.13        2.27     10.86 o
  -3  13   4      624.39      613.62     24.00 o
  -2  13   4      155.58      152.58     17.94 o
  -1  13   4        5.90       16.42     21.19 o
   0  13   4       65.17       61.21     21.37 o
   1  13   4     1194.32     1128.70     30.79 o
   2  13   4       40.49       38.07     24.80 o
   3  13   4        0.73       11.72     16.54 o
   4  13   4        4.36        6.41     28.93 o
   5  13   4       74.66       64.37     46.57 o
  -9  14   4      342.37      315.09     92.06 o
  -8  14   4      362.44      355.01     53.25 o
  -7  14   4        3.38       -5.53     32.01 o
  -6  14   4        5.46       -1.23     15.39 o
  -5  14   4      279.73      292.51     26.96 o
  -4  14   4      531.76      578.22     25.48 o
  -3  14   4     2393.50     2586.83     64.34 o
  -2  14   4     2061.02     2048.26     31.75 o
  -1  14   4      600.00      602.10     19.98 o
   0  14   4      476.33      491.91     23.86 o
   1  14   4       19.35       23.42     22.40 o
   2  14   4      452.68      420.07     26.43 o
   3  14   4     1402.88     1477.42     57.21 o
   4  14   4        9.28       11.06     23.10 o
   5  14   4       20.48       18.51     54.65 o
  -8  15   4       46.82       50.18     50.54 o
  -7  15   4      162.94      164.24     46.49 o
  -6  15   4        9.78        3.04     33.13 o
  -5  15   4      504.32      469.52     25.49 o
  -4  15   4      339.35      312.12     25.31 o
  -3  15   4      217.33      220.62     23.43 o
  -2  15   4       20.60       31.31     18.41 o
  -1  15   4       74.85       81.66     20.04 o
   0  15   4        0.16        6.40     13.58 o
   1  15   4        5.62        9.73     22.41 o
   2  15   4      149.26      140.07     25.31 o
   3  15   4       82.05       81.46     32.67 o
   4  15   4       18.41       11.32     44.24 o
   5  15   4        2.58      -14.76     74.51 o
  -8  16   4      784.16      721.44     55.04 o
  -7  16   4       52.73       53.14     34.73 o
  -6  16   4       14.24        2.63      7.01 o
  -5  16   4      478.37      507.36     27.26 o
  -4  16   4      841.90      854.32     30.48 o
  -3  16   4     1930.47     1937.01     38.96 o
  -2  16   4      385.94      388.44     19.70 o
  -1  16   4       11.09        1.39      4.00 o
   0  16   4       93.34      113.92     21.77 o
   1  16   4      228.15      262.48     22.28 o
   2  16   4      503.28      508.82     29.87 o
   3  16   4      835.34      854.00     33.92 o
   4  16   4      163.13      211.15     51.37 o
   5  16   4        3.39       11.59     51.32 o
  -8  17   4        7.37      -16.61     52.96 o
  -7  17   4       68.64      101.41     38.10 o
  -6  17   4       25.14       14.07     34.31 o
  -5  17   4      828.24      737.40     30.52 o
  -4  17   4      133.30      146.58     25.85 o
  -3  17   4      198.73      196.77     25.02 o
  -2  17   4        5.59       -3.64      9.64 o
  -1  17   4        0.97       -5.06     15.67 o
   0  17   4      484.88      486.54     21.37 o
   1  17   4      144.95      129.91     28.43 o
   2  17   4     1009.37      917.47     67.39 o
   3  17   4        0.12       27.82     32.14 o
   4  17   4        1.80       -1.39     13.42 o
  -8  18   4       41.51       55.45     46.40 o
  -7  18   4      549.02      536.76     39.63 o
  -6  18   4       75.44       79.81     33.62 o
  -5  18   4       76.10       67.28     30.96 o
  -4  18   4     3354.44     3202.91     52.11 o
  -3  18   4     1780.73     1798.25     39.23 o
  -2  18   4      767.97      728.35     23.61 o
  -1  18   4      900.74      948.60     32.75 o
   0  18   4       47.35       43.52     23.62 o
   1  18   4        4.78       21.18     25.65 o
   2  18   4      363.34      383.40     31.76 o
   3  18   4      996.83      913.34     36.36 o
   4  18   4      168.90      151.03     50.82 o
  -8  19   4       39.26       25.06     45.73 o
  -7  19   4      281.52      252.53     41.64 o
  -6  19   4        2.99       11.19     22.13 o
  -5  19   4        4.11        1.12     27.63 o
  -4  19   4      269.16      273.77     29.32 o
  -3  19   4      229.40      231.39     26.31 o
  -2  19   4       17.01       28.00     21.96 o
  -1  19   4      260.51      251.76     22.21 o
   0  19   4       15.28        1.46      5.04 o
   1  19   4        0.12       -6.96     17.30 o
   2  19   4      168.70      186.16     32.64 o
   3  19   4        8.92       24.10     39.54 o
   4  19   4       69.45       57.82     48.19 o
  -7  20   4      236.20      264.86     43.50 o
  -6  20   4      395.68      368.06     39.68 o
  -5  20   4      159.19      181.18     32.52 o
  -4  20   4       99.05      109.93     32.43 o
  -3  20   4      386.76      369.51     26.63 o
  -2  20   4      973.34      996.84     26.98 o
  -1  20   4       14.37       11.55     18.47 o
   0  20   4      266.58      297.94     24.77 o
   1  20   4     1447.54     1586.19     39.93 o
   2  20   4       38.45       61.64     31.88 o
   3  20   4      139.56      113.82     46.79 o
   4  20   4      731.87      803.38    132.34 o
  -7  21   4      106.08       52.97     44.63 o
  -6  21   4       78.46       61.63     36.58 o
  -5  21   4      183.93      134.47     36.24 o
  -4  21   4       46.29       23.67     32.40 o
  -3  21   4       67.03       77.03     29.74 o
  -2  21   4       88.30       84.46     24.86 o
  -1  21   4       25.86       24.53     24.76 o
   0  21   4        2.28      -16.38     23.28 o
   1  21   4       57.25       42.22     30.46 o
   2  21   4       26.56       -0.53     19.84 o
   3  21   4        9.96       20.16     46.67 o
  -7  22   4       18.54      -32.50     56.00 o
  -6  22   4      640.58      665.75     42.02 o
  -5  22   4       34.69       35.72     34.99 o
  -4  22   4        2.80       -9.07     16.41 o
  -3  22   4     1394.40     1404.87     40.84 o
  -2  22   4      335.54      354.14     26.35 o
  -1  22   4      532.88      585.47     26.77 o
   0  22   4      579.14      574.47     33.18 o
   1  22   4       28.20       16.56     33.87 o
   2  22   4        9.24        9.50     21.14 o
   3  22   4        6.77       25.06     68.19 o
  -6  23   4      128.19      106.62     45.00 o
  -5  23   4       19.21        2.32      5.80 o
  -4  23   4       10.87       -2.68      5.81 o
  -3  23   4       16.42       44.51     30.67 o
  -2  23   4      244.84      205.66     29.41 o
  -1  23   4      424.72      356.39     28.11 o
   0  23   4      382.79      398.30     35.42 o
   1  23   4      332.37      322.24     38.38 o
   2  23   4      170.06      142.96     40.57 o
   3  23   4      135.11      177.60     55.50 o
  -6  24   4      432.95      481.36     48.06 o
  -5  24   4       21.67       -4.37     33.87 o
  -4  24   4      153.75      156.51     37.25 o
  -3  24   4      718.16      685.42     34.84 o
  -2  24   4      393.64      401.50     30.38 o
  -1  24   4       29.46       33.56     28.74 o
   0  24   4        3.62      -10.40     27.44 o
   1  24   4      211.24      219.16     40.72 o
   2  24   4      260.47      259.41     45.67 o
   3  24   4      171.05      246.17     61.29 o
  -6  25   4       14.20       46.53     49.09 o
  -5  25   4       11.19       -5.88     40.45 o
  -4  25   4      545.77      495.37     40.86 o
  -3  25   4        4.23       -1.76     14.33 o
  -2  25   4       20.60       26.51     34.78 o
  -1  25   4      114.09      101.15     37.73 o
   0  25   4        7.49       -4.67     35.92 o
   1  25   4        6.74        7.62     21.04 o
   2  25   4        5.07       24.63     52.42 o
  -5  26   4       54.74       62.11     45.59 o
  -4  26   4      139.26      168.97     41.93 o
  -3  26   4      619.31      556.23     39.28 o
  -2  26   4      562.54      541.73     33.84 o
  -1  26   4      484.62      492.90     40.06 o
   0  26   4       17.70       -0.55      6.74 o
   1  26   4      185.18      198.29     45.38 o
   2  26   4      313.39      318.46     60.38 o
  -5  27   4      119.19       80.20     48.72 o
  -4  27   4        0.02      -14.24     28.87 o
  -3  27   4        0.29      -12.80     14.39 o
  -2  27   4       13.73       34.93     30.28 o
  -1  27   4       16.30       34.80     43.23 o
   0  27   4       23.83        3.70     29.82 o
   1  27   4       60.79       79.65     46.75 o
  -4  28   4       22.38       17.42     31.80 o
  -3  28   4       78.65      111.88     46.53 o
  -2  28   4      858.30      861.97     53.41 o
  -1  28   4       54.26       47.79     45.87 o
   0  28   4       28.88       45.62     48.72 o
  -3  29   4        0.01        1.64     13.07 o
  -2  29   4        6.89       51.83     57.53 o
  -1  29   4       23.69        5.03     37.24 o
  -9   1   5      189.80      198.29     50.43 o
  -8   1   5     1325.82     1353.60     45.37 o
  -7   1   5      136.08      157.24     26.55 o
  -6   1   5      151.20      157.48     20.97 o
  -5   1   5     1589.69     1666.23     33.41 o
  -4   1   5      171.70      150.91     14.64 o
  -3   1   5     1713.18     1719.96     25.31 o
  -2   1   5     4949.70     5065.17     41.76 o
  -1   1   5     1239.67     1170.57     22.32 o
   0   1   5       68.82       84.74     16.69 o
   1   1   5       22.12       20.06     16.71 o
   2   1   5      958.29      986.42     25.70 o
   3   1   5      117.69      103.75     23.10 o
   4   1   5      106.87      135.17     30.61 o
   5   1   5      228.54      245.90     53.91 o
  -9   2   5        0.53      -11.19    223.99 o
  -8   2   5       24.11       -1.19     19.17 o
  -7   2   5      209.68      209.84     27.83 o
  -6   2   5        2.24       -9.82     12.85 o
  -5   2   5       46.20       31.89     22.00 o
  -4   2   5      558.13      588.27     16.94 o
  -3   2   5      112.48      112.48     14.46 o
  -2   2   5        4.60        3.99      9.97 o
  -1   2   5        1.18       -0.27      7.03 o
   0   2   5      145.59      140.35     16.38 o
   1   2   5        0.03       -4.40      5.20 o
   2   2   5       78.39       69.43     19.90 o
   3   2   5      158.05      133.86     23.62 o
   4   2   5       12.38        9.22     18.18 o
   5   2   5        8.76       18.61     51.04 o
  -9   3   5      833.59      829.47     74.50 o
  -8   3   5      384.12      352.23     43.75 o
  -7   3   5        8.03      -10.90     22.57 o
  -6   3   5      282.20      310.86     21.79 o
  -5   3   5     1213.29     1189.10     28.97 o
  -4   3   5     1230.38     1142.47     21.74 o
  -3   3   5     1659.22     1638.32     25.06 o
  -2   3   5     1075.74      974.91     27.07 o
  -1   3   5      569.22      497.97     16.28 o
   0   3   5      199.94      201.97     15.84 o
   1   3   5     1157.77     1182.46     25.43 o
   2   3   5     1862.91     1971.97     30.49 o
   3   3   5      441.79      438.33     22.32 o
   4   3   5      168.14      179.37     32.10 o
   5   3   5       16.73       34.26     53.37 o
  -9   4   5        4.93       31.54     72.13 o
  -8   4   5        0.50      -14.04     23.88 o
  -7   4   5       34.03       42.08     27.93 o
  -6   4   5        4.60      -11.23     13.34 o
  -5   4   5       82.46       95.57     19.82 o
  -4   4   5      186.08      165.31     15.30 o
  -3   4   5       73.00       69.66     13.94 o
  -2   4   5      280.18      274.05     15.21 o
  -1   4   5       49.91       39.52     14.62 o
   0   4   5       25.30       31.91     16.33 o
   1   4   5      100.14      103.00     18.08 o
   2   4   5       53.14       57.61     19.52 o
   3   4   5       20.71       20.54     23.99 o
   4   4   5      203.58      188.60     32.49 o
   5   4   5        9.73       15.34     84.34 o
  -9   5   5      429.43      428.74     78.90 o
  -8   5   5      378.95      426.35     45.87 o
  -7   5   5      325.30      337.78     28.04 o
  -6   5   5      888.08      923.21     23.74 o
  -5   5   5        6.97        0.35     20.02 o
  -4   5   5     2081.44     1977.63     29.61 o
  -3   5   5     2643.60     2790.42     31.50 o
  -2   5   5      146.08      130.59     14.14 o
  -1   5   5      925.98      922.71     20.21 o
   0   5   5      113.10      120.52     16.39 o
   1   5   5      918.15      960.32     21.53 o
   2   5   5      114.37      106.93     20.26 o
   3   5   5       30.95       17.28     21.19 o
   4   5   5      642.38      647.40     31.61 o
   5   5   5      285.87      273.39     59.67 o
  -9   6   5       57.71       22.15     71.84 o
  -8   6   5      242.84      154.60     66.79 o
  -7   6   5      231.34      246.47     29.95 o
  -6   6   5     1067.99      965.95     49.27 o
  -5   6   5        0.82       -2.01     15.68 o
  -4   6   5      253.21      234.01     18.10 o
  -3   6   5       94.87       90.62     15.48 o
  -2   6   5      246.27      208.73     13.90 o
  -1   6   5      412.90      405.66     18.03 o
   0   6   5       82.32       71.33     15.76 o
   1   6   5      347.22      339.78     16.67 o
   2   6   5      228.11      185.92     22.37 o
   3   6   5       32.79       24.93     24.39 o
   4   6   5        0.92        2.70     24.18 o
   5   6   5        1.17       -6.57     21.65 o
  -9   7   5      159.10      184.13     77.34 o
  -8   7   5      905.26      928.41     63.94 o
  -7   7   5      587.57      596.33     33.58 o
  -6   7   5       14.75       16.01     31.86 o
  -5   7   5      774.68      760.08     20.37 o
  -4   7   5      744.73      708.47     21.67 o
  -3   7   5     1344.50     1271.56     34.56 o
  -2   7   5     3051.07     2857.18     31.54 o
  -1   7   5      722.63      687.47     31.44 o
   0   7   5     1653.31     1623.01     24.41 o
   1   7   5      317.25      346.48     18.29 o
   2   7   5       56.47       57.41     21.61 o
   3   7   5      144.31      167.75     27.62 o
   4   7   5       77.87      109.56     38.97 o
   5   7   5      135.35       51.99     58.04 o
  -9   8   5       22.75       -6.60     74.21 o
  -8   8   5       35.39       48.33     43.15 o
  -7   8   5      339.02      316.61     39.26 o
  -6   8   5       52.38       45.20     33.38 o
  -5   8   5     1508.09     1451.95     26.02 o
  -4   8   5       42.36       45.89     20.03 o
  -3   8   5      255.61      232.09     15.26 o
  -2   8   5      116.35      116.70     14.13 o
  -1   8   5       50.50       39.17     15.57 o
   0   8   5       62.59       60.56     16.35 o
   1   8   5        1.75        9.85     23.52 o
   2   8   5      280.83      243.25     22.37 o
   3   8   5       87.53       75.12     27.35 o
   4   8   5       37.36       54.48     38.10 o
   5   8   5       72.60      106.92     61.39 o
  -9   9   5       50.17       58.18     78.18 o
  -8   9   5      847.59      799.07     45.72 o
  -7   9   5     1288.13     1294.82     42.91 o
  -6   9   5      225.33      260.66     24.87 o
  -5   9   5      203.94      188.16     19.94 o
  -4   9   5      123.66      113.54     18.76 o
  -3   9   5      921.80      882.00     19.38 o
  -2   9   5     2842.27     2864.51     44.72 o
  -1   9   5      116.08      110.59     15.25 o
   0   9   5      228.81      237.86     17.51 o
   1   9   5      302.24      318.35     19.93 o
   2   9   5       36.69       43.29     27.22 o
   3   9   5      251.50      244.04     33.18 o
   4   9   5      479.82      529.98     42.55 o
   5   9   5       50.40       95.63     59.30 o
  -9  10   5       43.51       32.76     80.31 o
  -8  10   5       26.77       44.46     48.30 o
  -7  10   5      215.60      168.08     42.26 o
  -6  10   5      339.85      334.97     26.46 o
  -5  10   5       29.26       12.06     24.06 o
  -4  10   5       36.66       36.64     18.61 o
  -3  10   5      810.24      815.88     18.67 o
  -2  10   5     1477.31     1473.51     22.23 o
  -1  10   5       27.62       26.28     22.42 o
   0  10   5       32.59       19.79     20.77 o
   1  10   5       61.34       38.43     25.63 o
   2  10   5       93.31       78.91     28.78 o
   3  10   5        0.33      -15.98     16.21 o
   4  10   5      138.64      139.79     40.05 o
  -9  11   5      145.54      214.96     89.26 o
  -8  11   5      501.40      493.99     50.31 o
  -7  11   5     1696.07     1691.83    116.27 o
  -6  11   5       11.88        8.85     11.66 o
  -5  11   5        3.37       -7.61     22.94 o
  -4  11   5      300.51      280.29     23.86 o
  -3  11   5      309.94      278.82     18.31 o
  -2  11   5     3321.97     3202.76     57.51 o
  -1  11   5     2069.95     2078.28     39.22 o
   0  11   5      642.18      630.59     25.36 o
   1  11   5      436.08      453.77     26.15 o
   2  11   5      246.90      273.63     28.26 o
   3  11   5      626.43      646.44     34.07 o
   4  11   5      279.98      321.37     52.16 o
  -9  12   5        3.01       44.67     75.11 o
  -8  12   5      100.05      110.80     50.19 o
  -7  12   5       25.27        2.24     24.34 o
  -6  12   5      130.68      106.78     29.55 o
  -5  12   5       25.84        6.12     21.77 o
  -4  12   5      341.81      342.75     24.58 o
  -3  12   5        0.16       -0.36     23.42 o
  -2  12   5       98.31      134.16     26.89 o
  -1  12   5      149.66      139.60     21.68 o
   0  12   5       50.88       27.48     23.89 o
   1  12   5       60.10       33.77     25.23 o
   2  12   5       87.79       93.29     30.93 o
   3  12   5       61.13       66.46     34.34 o
   4  12   5       43.68       30.14     46.53 o
  -9  13   5      106.93       84.81     83.04 o
  -8  13   5      256.85      307.67     53.40 o
  -7  13   5      254.85      277.54     32.73 o
  -6  13   5       76.47       72.05     29.24 o
  -5  13   5     1037.88     1145.26     34.64 o
  -4  13   5     1933.85     1962.27     60.37 o
  -3  13   5      217.20      229.09     24.51 o
  -2  13   5      581.94      601.94     31.59 o
  -1  13   5      707.10      652.88     25.84 o
   0  13   5       41.85       16.45     23.99 o
   1  13   5        8.15      -26.76     28.28 o
   2  13   5      319.25      327.64     30.77 o
   3  13   5      451.36      442.53     37.93 o
   4  13   5       83.16       84.68     51.50 o
  -8  14   5        8.09        8.98     17.95 o
  -7  14   5        7.53        1.85     27.30 o
  -6  14   5       13.83        9.45     34.78 o
  -5  14   5       15.01        7.96     24.63 o
  -4  14   5      313.69      286.58     26.26 o
  -3  14   5      912.83      929.26     30.57 o
  -2  14   5      218.44      237.30     23.95 o
  -1  14   5      115.39      108.63     23.78 o
   0  14   5       27.54        5.40     24.19 o
   1  14   5       88.69       55.73     27.52 o
   2  14   5       42.14       30.75     30.47 o
   3  14   5      345.37      329.21     36.72 o
   4  14   5       34.43       27.63     78.70 o
  -8  15   5      669.75      739.79     50.61 o
  -7  15   5       27.19       55.75     33.51 o
  -6  15   5      128.82      152.54     30.60 o
  -5  15   5      678.28      680.86     29.80 o
  -4  15   5      665.00      675.79     29.13 o
  -3  15   5      589.15      554.66     26.41 o
  -2  15   5     1175.29     1134.07     32.12 o
  -1  15   5      958.33      969.89     31.20 o
   0  15   5      371.05      369.02     25.51 o
   1  15   5      500.41      567.26     33.55 o
   2  15   5       37.19       66.01     31.03 o
   3  15   5       24.01       21.83     35.36 o
   4  15   5      119.35      109.39     51.81 o
  -8  16   5       35.05       40.29     42.45 o
  -7  16   5       91.84       82.65     37.34 o
  -6  16   5      238.84      218.77     33.56 o
  -5  16   5        3.47        2.52      7.84 o
  -4  16   5      825.48      858.09     31.56 o
  -3  16   5      104.74       75.30     26.56 o
  -2  16   5      456.77      410.77     25.05 o
  -1  16   5      313.27      304.79     21.99 o
   0  16   5      609.57      568.72     41.53 o
   1  16   5        0.10       -8.36     23.19 o
   2  16   5        6.97       -2.97     15.82 o
   3  16   5       10.76       14.06     37.54 o
   4  16   5        1.89      -17.51     40.52 o
  -8  17   5      409.68      346.26     47.44 o
  -7  17   5       80.79       97.60     38.82 o
  -6  17   5       40.26       17.40     31.61 o
  -5  17   5     1438.22     1391.62     39.52 o
  -4  17   5      729.98      764.31     65.70 o
  -3  17   5       20.04        2.70     11.00 o
  -2  17   5      524.30      504.57     24.19 o
  -1  17   5      386.06      431.44     24.61 o
   0  17   5      132.23      169.62     26.35 o
   1  17   5      213.19      204.24     32.23 o
   2  17   5      335.04      346.97     35.22 o
   3  17   5      160.81      200.90     44.44 o
  -8  18   5        0.08        6.73     46.20 o
  -7  18   5       33.00       39.24     39.73 o
  -6  18   5       27.99       -1.13     17.47 o
  -5  18   5       76.59       76.87     32.32 o
  -4  18   5       26.04        5.93      9.74 o
  -3  18   5        2.68       -4.75     24.94 o
  -2  18   5      626.29      603.66     25.42 o
  -1  18   5       29.19        5.74      9.32 o
   0  18   5        0.02        0.25     20.80 o
   1  18   5       66.20       34.63     33.21 o
   2  18   5        4.92        0.96     28.23 o
   3  18   5       21.31       37.11     49.26 o
  -7  19   5      191.94      190.80     43.53 o
  -6  19   5      205.12      230.24     37.67 o
  -5  19   5      270.54      328.09     34.65 o
  -4  19   5      733.75      758.54     33.36 o
  -3  19   5      544.02      560.33     29.36 o
  -2  19   5      343.77      390.37     26.57 o
  -1  19   5      438.09      466.45     26.57 o
   0  19   5      153.48      174.48     32.69 o
   1  19   5      341.60      362.80     36.01 o
   2  19   5      362.30      398.45     41.20 o
   3  19   5      190.63      142.15     55.60 o
  -7  20   5       23.18        1.09     27.29 o
  -6  20   5      146.48       98.94     39.62 o
  -5  20   5      116.91      111.79     33.48 o
  -4  20   5      173.86      142.10     33.30 o
  -3  20   5      127.92      113.65     32.83 o
  -2  20   5       50.99       60.76     27.85 o
  -1  20   5       26.46       32.13     27.24 o
   0  20   5       16.83       16.50     33.87 o
   1  20   5      132.59      138.43     35.98 o
   2  20   5      111.36       90.39     39.65 o
   3  20   5       81.54       58.85     55.56 o
  -7  21   5      234.81      252.02     48.94 o
  -6  21   5      546.58      581.75     38.39 o
  -5  21   5       16.94       62.56     40.11 o
  -4  21   5        5.56       27.24     31.64 o
  -3  21   5     1089.73     1058.41     49.41 o
  -2  21   5      889.35      898.47     30.05 o
  -1  21   5      232.04      262.52     30.11 o
   0  21   5      177.48      200.71     36.16 o
   1  21   5       15.87      -18.78     28.82 o
   2  21   5        7.85       26.76     37.59 o
  -7  22   5        1.92        0.59     51.66 o
  -6  22   5       14.48       37.90     42.15 o
  -5  22   5       45.98       89.22     36.07 o
  -4  22   5        4.90        2.62     19.84 o
  -3  22   5       60.85       45.54     33.01 o
  -2  22   5        8.16      -10.51     30.17 o
  -1  22   5      133.27       87.45     31.57 o
   0  22   5      145.57      121.55     38.62 o
   1  22   5        5.14       -7.09     20.01 o
   2  22   5       38.46       22.50     38.84 o
  -6  23   5      688.59      717.16     42.12 o
  -5  23   5       68.05       81.23     40.29 o
  -4  23   5        8.27       17.41     21.08 o
  -3  23   5      533.78      582.88     34.28 o
  -2  23   5      465.02      446.82     34.96 o
  -1  23   5      566.66      573.77     40.43 o
   0  23   5       84.13       87.29     38.67 o
   1  23   5       42.24       56.69     40.85 o
   2  23   5       52.21       53.89     47.15 o
  -6  24   5      413.38      374.97     48.87 o
  -5  24   5       16.01        9.96     34.47 o
  -4  24   5       75.16       44.57     39.96 o
  -3  24   5       79.59       66.60     39.43 o
  -2  24   5        1.50       -3.95     34.06 o
  -1  24   5        3.28       20.71     39.23 o
   0  24   5        3.39        0.98      7.59 o
   1  24   5       24.94       31.18     43.72 o
  -5  25   5        2.89        0.25     52.76 o
  -4  25   5       15.75       48.93     40.51 o
  -3  25   5      124.55      121.72     41.80 o
  -2  25   5      209.36      233.29     37.28 o
  -1  25   5      367.01      407.06     43.69 o
   0  25   5      188.62      220.94     48.62 o
   1  25   5      504.15      558.31     49.89 o
  -5  26   5       20.50       10.77     37.39 o
  -4  26   5       19.46       -5.26     30.82 o
  -3  26   5       40.54       54.12     41.78 o
  -2  26   5        0.34       16.75     43.18 o
  -1  26   5       48.62       37.31     43.34 o
   0  26   5       21.40       24.09     54.29 o
  -4  27   5       25.56        4.15     34.80 o
  -3  27   5      144.57      121.02     46.28 o
  -2  27   5      408.52      445.91     48.05 o
  -1  27   5      114.75      108.17     48.41 o
  -2  28   5        6.39       18.45     53.06 o
  -9   0   6       95.45      111.11     80.43 o
  -8   0   6     1892.59     1914.64     77.24 o
  -7   0   6      243.29      272.68     49.43 o
  -6   0   6      723.83      737.74     41.05 o
  -5   0   6     1951.08     2071.62     44.10 o
  -4   0   6        3.43        6.84     23.62 o
  -3   0   6     3582.64     3568.86    111.25 o
  -2   0   6      582.51      633.94     29.73 o
  -1   0   6       18.73        2.50     19.37 o
   0   0   6      887.66      923.06     34.40 o
   1   0   6      260.72      223.65     32.73 o
   2   0   6     2017.03     2134.03     54.57 o
   3   0   6      479.71      470.60     45.45 o
   4   0   6       54.03       38.40     72.21 o
  -9   1   6       12.24       15.44     54.78 o
  -8   1   6        0.06       -3.98     29.12 o
  -7   1   6      347.58      348.17     29.01 o
  -6   1   6      659.84      624.94     28.99 o
  -5   1   6      146.70      121.64     18.66 o
  -4   1   6       20.97        2.03      7.29 o
  -3   1   6        5.82       11.79     16.55 o
  -2   1   6       25.93       21.49     17.17 o
  -1   1   6       70.57       67.20     19.39 o
   0   1   6        4.77       -1.51     14.45 o
   1   1   6       39.19       31.34     21.34 o
   2   1   6      396.08      396.79     26.92 o
   3   1   6       79.18       57.16     30.30 o
   4   1   6        1.41        3.52     41.69 o
  -9   2   6      115.47      132.03     57.50 o
  -8   2   6      135.65      144.53     47.10 o
  -7   2   6      299.70      280.77     36.91 o
  -6   2   6      933.85      908.87     25.28 o
  -5   2   6      887.72      916.85     22.21 o
  -4   2   6       76.89       46.74     17.84 o
  -3   2   6      285.45      239.52     17.25 o
  -2   2   6     2446.09     2448.46     33.70 o
  -1   2   6     1147.56     1155.71     26.17 o
   0   2   6       29.47       29.26     23.54 o
   1   2   6      157.10      139.83     22.09 o
   2   2   6      234.29      251.30     26.82 o
   3   2   6        2.55       -9.09     28.22 o
   4   2   6        4.37      -15.48     32.49 o
  -9   3   6       24.65       39.23     75.09 o
  -8   3   6      196.21      180.31     47.02 o
  -7   3   6       34.43       13.87     33.36 o
  -6   3   6      346.88      278.19     22.36 o
  -5   3   6      370.39      366.44     19.01 o
  -4   3   6       95.67       84.72     18.84 o
  -3   3   6       11.11       -1.40     15.74 o
  -2   3   6      115.84      116.44     18.23 o
  -1   3   6      760.46      792.00     21.98 o
   0   3   6        6.60        6.69      6.00 o
   1   3   6       28.43       17.79     20.26 o
   2   3   6      185.67      189.26     28.08 o
   3   3   6       29.36       33.10     31.90 o
   4   3   6        6.60       20.99     45.20 o
  -9   4   6      506.40      495.81     79.12 o
  -8   4   6      300.69      335.54     49.29 o
  -7   4   6     1288.96     1306.51     40.51 o
  -6   4   6      367.18      396.27     23.67 o
  -5   4   6       92.17       89.08     19.62 o
  -4   4   6      127.24      137.79     18.52 o
  -3   4   6      311.29      293.36     16.98 o
  -2   4   6      567.15      534.42     24.46 o
  -1   4   6     2330.86     2363.04     34.05 o
   0   4   6      710.75      718.49     22.19 o
   1   4   6       24.58       40.14     21.71 o
   2   4   6       65.41       64.81     26.32 o
   3   4   6       58.75       61.18     30.43 o
   4   4   6       86.24       93.53     40.06 o
  -9   5   6        7.30       -0.59      7.12 o
  -8   5   6       43.39       47.10     47.00 o
  -7   5   6       35.76       47.48     42.98 o
  -6   5   6      277.24      282.28     21.87 o
  -5   5   6      165.47      171.53     19.62 o
  -4   5   6      279.52      277.44     18.21 o
  -3   5   6       72.61       71.73     18.22 o
  -2   5   6       11.10        9.86     19.03 o
  -1   5   6       54.05       57.44     19.56 o
   0   5   6        5.92       -1.35     11.38 o
   1   5   6       71.11       64.39     22.23 o
   2   5   6       64.99       58.75     23.42 o
   3   5   6      130.77      111.19     32.43 o
   4   5   6       61.82       63.94     46.38 o
  -9   6   6        8.01       -7.87     27.38 o
  -8   6   6      200.72      172.64     48.39 o
  -7   6   6     1712.83     1688.32     80.51 o
  -6   6   6      200.40      214.41     22.91 o
  -5   6   6      167.46      180.98     19.50 o
  -4   6   6     1133.95     1137.17     24.44 o
  -3   6   6       95.45      103.82     18.55 o
  -2   6   6     1188.45     1169.73     25.94 o
  -1   6   6     2804.14     2826.28     36.61 o
   0   6   6      160.37      149.40     21.90 o
   1   6   6       18.63       -0.95      7.42 o
   2   6   6        1.46      -12.27     20.05 o
   3   6   6      126.15       87.69     38.99 o
   4   6   6      410.86      388.85     52.93 o
  -9   7   6       34.70        3.51     12.70 o
  -8   7   6      115.57      131.90     49.02 o
  -7   7   6       53.07       12.19     18.71 o
  -6   7   6        9.51        4.50     26.71 o
  -5   7   6      533.14      503.63     19.37 o
  -4   7   6       92.70       84.55     20.25 o
  -3   7   6        0.23        0.81     17.47 o
  -2   7   6       28.67       29.80     17.98 o
  -1   7   6      207.91      200.64     19.17 o
   0   7   6       47.83       59.92     21.36 o
   1   7   6        2.99       -1.97     14.86 o
   2   7   6        1.86       -4.67     32.48 o
   3   7   6       37.48        9.57     17.03 o
   4   7   6        6.48       27.12     55.50 o
  -9   8   6      136.85      146.94     79.03 o
  -8   8   6      751.19      800.72     59.75 o
  -7   8   6      998.86     1023.79     35.75 o
  -6   8   6     1014.26     1033.88     32.47 o
  -5   8   6      347.64      350.76     20.39 o
  -4   8   6      458.02      493.49     19.37 o
  -3   8   6     1101.70     1038.45     28.97 o
  -2   8   6      372.00      353.00     18.18 o
  -1   8   6      555.99      523.25     43.96 o
   0   8   6     1609.57     1594.70     37.96 o
   1   8   6      195.36      245.24     30.94 o
   2   8   6      119.01      124.57     32.88 o
   3   8   6      548.87      612.06     49.80 o
   4   8   6       75.62       65.93     48.97 o
  -9   9   6        6.55       25.20     88.12 o
  -8   9   6       62.50       35.59     48.41 o
  -7   9   6        1.12      -27.05     35.70 o
  -6   9   6       15.90       37.82     28.89 o
  -5   9   6      267.42      273.02     19.40 o
  -4   9   6      284.85      286.78     19.46 o
  -3   9   6        1.70       12.28     17.90 o
  -2   9   6       72.37       58.82     24.74 o
  -1   9   6        0.09        4.36     24.79 o
   0   9   6        1.10       12.52     24.72 o
   1   9   6       20.32       10.49     28.26 o
   2   9   6      108.19       70.05     35.21 o
   3   9   6        2.73       11.34     37.83 o
   4   9   6       51.88       57.12     51.93 o
  -9  10   6       89.82      156.76     77.95 o
  -8  10   6      797.21      791.92     38.54 o
  -7  10   6     1085.75     1101.24     36.57 o
  -6  10   6      108.98       60.99     30.17 o
  -5  10   6      145.08      110.14     20.40 o
  -4  10   6      694.97      684.22     25.93 o
  -3  10   6     1240.03     1226.96     32.17 o
  -2  10   6      685.89      695.59     26.75 o
  -1  10   6      939.99      959.81     30.82 o
   0  10   6      225.80      239.32     29.00 o
   1  10   6       32.62       16.64     30.83 o
   2  10   6        2.01       19.53     33.11 o
   3  10   6       90.66       86.88     43.33 o
  -9  11   6        5.37       12.87     84.33 o
  -8  11   6       10.66        6.33     33.49 o
  -7  11   6       25.72       36.72     32.58 o
  -6  11   6       10.39        4.98     26.73 o
  -5  11   6      229.88      224.84     29.41 o
  -4  11   6       37.27       49.88     25.18 o
  -3  11   6       35.88       40.58     22.55 o
  -2  11   6        7.72       12.63     29.53 o
  -1  11   6       18.87       19.78     30.69 o
   0  11   6        0.01        6.08      7.81 o
   1  11   6        0.69      -26.94     26.94 o
   2  11   6       45.75       40.32     36.08 o
   3  11   6        0.04      -11.57     18.44 o
  -9  12   6      471.14      572.41     59.70 o
  -8  12   6      233.28      249.31     43.19 o
  -7  12   6     1017.60     1031.35     37.48 o
  -6  12   6        5.30       14.64     34.55 o
  -5  12   6       84.84       59.35     28.35 o
  -4  12   6     1913.51     1917.20     46.49 o
  -3  12   6      116.16      142.02     30.41 o
  -2  12   6      628.32      673.27     33.99 o
  -1  12   6     1829.18     1859.60     50.59 o
   0  12   6        6.95        3.04     48.07 o
   1  12   6      122.51      110.44     33.58 o
   2  12   6      145.93      167.99     40.60 o
   3  12   6       16.81       39.50     44.45 o
  -8  13   6        2.77       -6.14     15.79 o
  -7  13   6      266.31      229.70     39.02 o
  -6  13   6       39.11        1.75     16.99 o
  -5  13   6       18.32       24.80     29.33 o
  -4  13   6        0.12        4.21     21.08 o
  -3  13   6        0.00        2.77     20.89 o
  -2  13   6       80.70       40.45     29.61 o
  -1  13   6      107.09      116.13     35.53 o
   0  13   6        3.69        3.64     10.79 o
   1  13   6       16.63        2.33     15.58 o
   2  13   6        3.70       -0.68     38.08 o
   3  13   6       22.56        4.55     34.45 o
  -8  14   6       75.60      113.28     41.46 o
  -7  14   6      873.03      897.01     37.94 o
  -6  14   6      589.16      618.45     33.80 o
  -5  14   6      666.97      682.54     30.57 o
  -4  14   6      585.37      515.10     37.48 o
  -3  14   6        8.08       16.69     26.10 o
  -2  14   6      194.37      157.55     31.42 o
  -1  14   6      901.09      871.46     50.70 o
   0  14   6      275.78      297.15     32.15 o
   1  14   6      316.89      346.80     33.46 o
   2  14   6      185.44      176.15     41.37 o
   3  14   6      109.78      117.77     49.35 o
  -8  15   6      159.58      146.29     47.68 o
  -7  15   6       20.22        9.01     35.91 o
  -6  15   6       51.99       42.12     33.48 o
  -5  15   6      228.67      186.95     30.88 o
  -4  15   6      125.00      134.53     29.93 o
  -3  15   6        8.96       12.43     28.36 o
  -2  15   6      174.52      156.95     34.23 o
  -1  15   6      136.56      121.87     31.36 o
   0  15   6       91.05       88.84     33.22 o
   1  15   6        8.37      -13.88     25.98 o
   2  15   6        0.02        2.62     38.04 o
   3  15   6       21.42       26.96     47.21 o
  -8  16   6       41.22       53.07     48.03 o
  -7  16   6       50.80       30.02     27.85 o
  -6  16   6     1047.53     1110.52     38.65 o
  -5  16   6      610.98      640.03     33.90 o
  -4  16   6      287.29      299.76     30.87 o
  -3  16   6      546.16      618.78     30.36 o
  -2  16   6      494.73      505.97     30.30 o
  -1  16   6      286.08      298.64     31.10 o
   0  16   6      521.06      528.52     35.23 o
   1  16   6      132.59      124.46     37.60 o
   2  16   6        1.30        6.56     33.02 o
  -8  17   6        8.87      -10.52     37.30 o
  -7  17   6        0.29       10.08     41.67 o
  -6  17   6      110.38      103.24     39.19 o
  -5  17   6      254.20      219.58     35.97 o
  -4  17   6      162.99      130.12     33.32 o
  -3  17   6      142.24      100.91     30.47 o
  -2  17   6      650.25      617.87     31.79 o
  -1  17   6        0.08       11.12     21.66 o
   0  17   6       99.11      110.15     36.11 o
   1  17   6      170.69      135.44     42.93 o
   2  17   6      190.83      159.38     43.79 o
  -7  18   6      316.93      377.19     41.95 o
  -6  18   6      224.13      206.98     38.84 o
  -5  18   6      305.66      327.73     34.72 o
  -4  18   6       15.21       36.89     33.24 o
  -3  18   6       22.55        4.19     10.04 o
  -2  18   6      202.48      198.59     33.05 o
  -1  18   6      732.63      726.09     42.65 o
   0  18   6      190.14      214.07     37.34 o
   1  18   6      109.98      103.71     40.68 o
   2  18   6      151.98      168.44     46.78 o
  -7  19   6       43.04       21.91     37.94 o
  -6  19   6        3.55       10.19     38.98 o
  -5  19   6        0.76        1.67     14.62 o
  -4  19   6        1.32        5.92     29.33 o
  -3  19   6       99.76       74.75     34.44 o
  -2  19   6       59.65       38.70     32.58 o
  -1  19   6       65.80       64.46     31.13 o
   0  19   6        4.26       -4.05     25.49 o
   1  19   6       39.76       47.43     40.19 o
   2  19   6       66.45       62.18     45.66 o
  -7  20   6      249.89      238.54     49.10 o
  -6  20   6       66.50       73.91     43.02 o
  -5  20   6       16.92       27.62     42.64 o
  -4  20   6      405.25      416.27     36.95 o
  -3  20   6     1097.47     1136.60     38.08 o
  -2  20   6       18.38        0.44     11.28 o
  -1  20   6       96.68      127.32     33.38 o
   0  20   6      387.18      375.21     41.97 o
   1  20   6       11.66        5.57     16.53 o
  -6  21   6       62.14       50.26     41.57 o
  -5  21   6       10.60      -18.10     33.29 o
  -4  21   6      123.47      125.18     38.15 o
  -3  21   6       38.70       40.57     35.84 o
  -2  21   6       70.51       72.22     36.26 o
  -1  21   6       64.31       57.40     38.22 o
   0  21   6       11.16       19.18     39.85 o
   1  21   6       23.39       12.50     42.90 o
  -6  22   6      208.31      266.35     47.43 o
  -5  22   6      214.84      264.54     44.71 o
  -4  22   6      241.43      283.21     40.47 o
  -3  22   6      231.44      246.85     39.82 o
  -2  22   6      307.77      330.27     38.43 o
  -1  22   6      106.78      128.78     42.65 o
   0  22   6       92.01      112.32     44.33 o
   1  22   6      348.85      371.93     51.73 o
  -6  23   6        0.02       -3.63      9.92 o
  -5  23   6      175.74      191.31     43.28 o
  -4  23   6       38.16       34.67     41.51 o
  -3  23   6      114.01      118.76     42.40 o
  -2  23   6       82.48       81.92     39.90 o
  -1  23   6      184.74      144.58     42.86 o
   0  23   6      175.68      170.56     48.27 o
  -5  24   6      142.86      185.80     48.97 o
  -4  24   6       68.41       99.30     44.79 o
  -3  24   6      307.12      318.24     44.84 o
  -2  24   6      115.81      106.24     52.39 o
  -1  24   6      136.85      181.89     45.09 o
   0  24   6      346.77      388.17     51.25 o
  -4  25   6        5.62       -4.68     18.51 o
  -3  25   6       86.32       61.10     44.55 o
  -2  25   6       13.25       54.50     56.13 o
  -1  25   6        4.67       -1.02      7.73 o
  -3  26   6       13.87       16.91     45.25 o
  -9   1   7      129.21      121.90     61.18 o
  -8   1   7       89.56       82.92     51.56 o
  -7   1   7       73.26      104.09     30.69 o
  -6   1   7      978.68     1006.69     25.70 o
  -5   1   7      940.63      991.50     25.43 o
  -4   1   7        2.91        2.91      7.97 o
  -3   1   7       83.54       66.95     21.18 o
  -2   1   7       83.63       84.45     21.91 o
  -1   1   7      253.94      260.68     23.80 o
   0   1   7     1325.48     1374.92     31.66 o
   1   1   7      290.61      292.93     29.01 o
   2   1   7       49.78       38.04     32.13 o
   3   1   7        0.82      -11.33     30.58 o
  -9   2   7       28.16       22.08     59.47 o
  -8   2   7       98.76      126.95     50.39 o
  -7   2   7      192.87      153.40     29.65 o
  -6   2   7       11.60        7.08     22.18 o
  -5   2   7      232.36      219.69     22.87 o
  -4   2   7       76.08       63.57     21.02 o
  -3   2   7       28.00       19.95     20.01 o
  -2   2   7        2.91       -0.25      1.97 o
  -1   2   7        5.75        5.02     15.28 o
   0   2   7       67.57       80.70     25.03 o
   1   2   7       68.69       63.92     28.91 o
   2   2   7       12.23        1.46     30.75 o
   3   2   7        0.71       17.05     41.26 o
  -9   3   7      140.93      149.96     60.16 o
  -8   3   7       52.79       74.44     38.93 o
  -7   3   7      840.56      892.45     28.43 o
  -6   3   7     2528.90     2527.77     37.51 o
  -5   3   7      844.98      865.91     24.26 o
  -4   3   7       28.77       44.57     20.52 o
  -3   3   7      317.18      306.22     21.39 o
  -2   3   7      626.46      632.98     25.11 o
  -1   3   7      436.03      423.58     22.94 o
   0   3   7      543.42      592.73     26.04 o
   1   3   7      202.03      199.36     29.82 o
   2   3   7        2.73       -1.45     33.37 o
   3   3   7        3.56       20.73     58.47 o
  -9   4   7        0.05       41.70     59.56 o
  -8   4   7        0.07       -7.12     29.05 o
  -7   4   7        1.19       11.57     28.73 o
  -6   4   7      348.33      315.80     24.71 o
  -5   4   7       10.94        0.90      7.36 o
  -4   4   7      405.23      385.11     21.01 o
  -3   4   7      151.65      124.34     22.08 o
  -2   4   7       71.96       62.78     22.30 o
  -1   4   7        0.02        8.70     24.80 o
   0   4   7       52.03       45.36     26.10 o
   1   4   7       19.86        7.92     29.37 o
   2   4   7        6.01        7.56     35.45 o
   3   4   7      170.29      184.46     61.65 o
  -9   5   7       26.86       77.05     78.81 o
  -8   5   7      134.96      156.80     46.24 o
  -7   5   7     1067.44     1103.78     36.26 o
  -6   5   7      199.32      245.24     25.95 o
  -5   5   7      507.46      516.27     23.44 o
  -4   5   7      538.28      558.63     22.27 o
  -3   5   7       96.18       99.79     22.90 o
  -2   5   7      954.81      937.95     27.20 o
  -1   5   7      407.94      370.21     22.83 o
   0   5   7      420.18      411.64     31.17 o
   1   5   7      159.78      175.62     33.92 o
   2   5   7       21.14        2.98     25.66 o
   3   5   7      265.57      313.68     61.86 o
  -9   6   7       59.38       89.33     84.38 o
  -8   6   7        7.31      -28.69     41.06 o
  -7   6   7       54.86       84.29     34.80 o
  -6   6   7       43.61       38.49     25.15 o
  -5   6   7      754.98      703.00     27.91 o
  -4   6   7      915.10      895.63     28.23 o
  -3   6   7      209.59      202.85     22.24 o
  -2   6   7        7.98       15.02     21.08 o
  -1   6   7       50.91       64.51     28.36 o
   0   6   7       60.74       52.59     31.15 o
   1   6   7        1.27        2.34      8.05 o
   2   6   7       85.80       60.93     51.02 o
   3   6   7       37.38       50.94     57.90 o
  -9   7   7      163.50      152.30     53.12 o
  -8   7   7      545.76      596.81     40.28 o
  -7   7   7      497.19      473.64     35.79 o
  -6   7   7      579.48      579.34     25.39 o
  -5   7   7        3.27       22.80     22.33 o
  -4   7   7        4.49      -12.82     13.97 o
  -3   7   7      425.65      413.64     27.71 o
  -2   7   7      164.35      205.81     26.65 o
  -1   7   7      530.78      584.70     31.04 o
   0   7   7      289.06      304.91     31.33 o
   1   7   7       11.11       15.30     35.84 o
   2   7   7       41.11       42.24     51.61 o
   3   7   7       55.53       60.68     58.37 o
  -9   8   7       14.79      -14.42     37.52 o
  -8   8   7        1.75       -9.23     40.62 o
  -7   8   7       13.21       -0.18     19.37 o
  -6   8   7       17.65        0.31     17.90 o
  -5   8   7      436.23      441.08     23.43 o
  -4   8   7       37.26       76.84     26.73 o
  -3   8   7      187.35      146.76     27.00 o
  -2   8   7        0.01      -14.35     36.85 o
  -1   8   7        3.14       -1.72     29.79 o
   0   8   7       93.24       77.33     33.65 o
   1   8   7       43.93       36.48     43.19 o
   2   8   7       45.77       70.94     48.46 o
  -9   9   7      344.94      334.92     56.33 o
  -8   9   7       66.74       75.33     41.72 o
  -7   9   7       59.66       72.18     34.64 o
  -6   9   7      409.15      389.46     28.42 o
  -5   9   7        2.96        6.94     13.18 o
  -4   9   7      398.89      415.54     34.64 o
  -3   9   7      799.56      798.10     29.74 o
  -2   9   7       27.51       52.39     26.13 o
  -1   9   7      759.44      758.17     31.60 o
   0   9   7     1054.44     1034.65     35.92 o
   1   9   7       16.88       14.07     44.10 o
   2   9   7        3.13      -11.31     22.82 o
  -8  10   7       20.92       21.28     41.07 o
  -7  10   7       70.36       51.08     38.93 o
  -6  10   7       98.23       70.91     31.64 o
  -5  10   7       18.51       21.33     27.99 o
  -4  10   7       80.40       79.01     29.11 o
  -3  10   7      298.10      223.93     30.26 o
  -2  10   7      227.85      194.72     30.76 o
  -1  10   7       10.43       22.76     30.85 o
   0  10   7       13.40       22.33     39.80 o
   1  10   7      118.63      133.76     49.06 o
   2  10   7      100.32      116.35     44.61 o
  -8  11   7       78.33       84.55     45.01 o
  -7  11   7      254.52      249.83     39.17 o
  -6  11   7     1097.15     1185.93     38.50 o
  -5  11   7      872.77      931.71     29.27 o
  -4  11   7     1679.38     1729.50     39.99 o
  -3  11   7      300.59      330.16     27.66 o
  -2  11   7        6.23       -5.38     12.38 o
  -1  11   7      370.56      397.64     41.05 o
   0  11   7      175.86      201.11     41.54 o
   1  11   7      199.48      220.31     48.44 o
   2  11   7       74.88       71.65     44.08 o
  -8  12   7        0.03       -2.19     45.81 o
  -7  12   7        5.61        1.40     31.89 o
  -6  12   7       27.55        9.10     31.61 o
  -5  12   7        0.01       16.24     30.02 o
  -4  12   7      629.91      593.01     40.40 o
  -3  12   7      160.78      179.52     37.93 o
  -2  12   7       10.96       11.22     44.79 o
  -1  12   7       76.61       98.90     39.95 o
   0  12   7       13.64        8.43     39.73 o
   1  12   7       14.58       -0.71      5.38 o
   2  12   7        2.65      -11.51     41.04 o
  -8  13   7      121.44      177.66     48.23 o
  -7  13   7      402.18      373.66     41.60 o
  -6  13   7      417.23      412.64     36.01 o
  -5  13   7       67.83       82.38     31.73 o
  -4  13   7       33.46       22.28     37.29 o
  -3  13   7       36.95       26.83     34.82 o
  -2  13   7      424.69      450.91     39.61 o
  -1  13   7      568.66      557.58     48.01 o
   0  13   7      362.57      358.07     94.35 o
   1  13   7      370.45      414.89     43.10 o
   2  13   7        6.65        9.69     49.08 o
  -8  14   7        3.86       -8.90     25.12 o
  -7  14   7        7.60        6.55     13.23 o
  -6  14   7       44.17       31.53     37.75 o
  -5  14   7       29.26       30.28     31.96 o
  -4  14   7       26.07       13.54     22.95 o
  -3  14   7      261.25      240.89     37.70 o
  -2  14   7      292.10      258.86     36.33 o
  -1  14   7        0.91       13.23     40.14 o
   0  14   7       29.59       30.16     40.00 o
   1  14   7        0.08       -5.23     28.43 o
   2  14   7       46.24       28.27     51.37 o
  -8  15   7      101.81       87.38     48.33 o
  -7  15   7      498.84      461.19     42.37 o
  -6  15   7      459.61      456.39     37.66 o
  -5  15   7        7.11      -13.16     25.33 o
  -4  15   7       27.40       70.63     31.25 o
  -3  15   7      240.68      242.09     41.10 o
  -2  15   7       70.20       98.43     40.59 o
  -1  15   7       50.09       39.01     40.74 o
   0  15   7      424.82      461.44     47.77 o
   1  15   7       52.53       61.56     45.86 o
  -7  16   7       39.39       39.05     41.78 o
  -6  16   7        1.62       15.72     33.04 o
  -5  16   7      115.49      110.83     36.25 o
  -4  16   7      235.92      238.81     35.38 o
  -3  16   7       53.58       86.49     32.67 o
  -2  16   7       29.52       19.06     40.26 o
  -1  16   7       22.05       14.23     43.98 o
   0  16   7       35.82       34.60     41.96 o
   1  16   7       63.08       46.67     47.66 o
  -7  17   7      180.97      185.89     48.50 o
  -6  17   7      898.09      959.76     42.15 o
  -5  17   7       19.12       21.21     35.14 o
  -4  17   7       40.69       86.74     35.56 o
  -3  17   7      693.36      762.58     36.46 o
  -2  17   7      139.55      127.99     38.11 o
  -1  17   7      224.54      218.21     45.21 o
   0  17   7      151.33      171.56     45.68 o
   1  17   7       60.47       91.17     46.94 o
  -7  18   7        5.90       21.87     43.83 o
  -6  18   7      254.44      296.44     42.53 o
  -5  18   7        2.90       34.83     37.10 o
  -4  18   7        3.05       13.30     36.27 o
  -3  18   7      101.69      107.97     36.61 o
  -2  18   7        5.13        7.78     37.08 o
  -1  18   7        6.15       -3.62     35.09 o
   0  18   7       12.76        1.15     10.65 o
  -6  19   7      412.65      429.98     45.98 o
  -5  19   7      283.07      339.04     40.86 o
  -4  19   7      368.09      385.86     40.68 o
  -3  19   7      114.38      103.08     38.81 o
  -2  19   7       61.08       41.71     41.01 o
  -1  19   7      296.11      301.23     65.09 o
   0  19   7      366.84      375.82     46.07 o
  -6  20   7       12.76        3.89     44.63 o
  -5  20   7      105.89       78.04     43.75 o
  -4  20   7      106.74       89.95     42.63 o
  -3  20   7        6.38       23.45     38.55 o
  -2  20   7        2.53        0.85     33.65 o
  -1  20   7      182.74      186.25     57.08 o
   0  20   7        3.68       18.59     50.16 o
  -5  21   7      282.61      319.19     47.38 o
  -4  21   7       53.33       27.72     35.58 o
  -3  21   7      110.07      132.79     42.33 o
  -2  21   7        2.20        9.29     43.66 o
  -1  21   7        1.26      -21.43     47.93 o
  -5  22   7       68.83       73.23     47.54 o
  -4  22   7       11.68        7.05     25.72 o
  -3  22   7        0.48      -14.90     30.68 o
  -2  22   7        3.23       -2.39     61.63 o
  -1  22   7        1.61        3.70     64.02 o
  -4  23   7        8.47        5.78     52.20 o
  -3  23   7      106.34       88.19     48.09 o
  -2  23   7      338.66      433.17     61.44 o
  -9   0   8        4.64       -9.90     59.90 o
  -8   0   8      182.00      186.51     71.85 o
  -7   0   8      251.93      270.90     47.37 o
  -6   0   8      706.04      664.84     41.24 o
  -5   0   8     1552.22     1615.64     47.18 o
  -4   0   8      215.23      219.10     38.33 o
  -3   0   8      270.56      212.25     35.95 o
  -2   0   8      413.68      446.58     38.15 o
  -1   0   8      814.27      839.59     72.19 o
   0   0   8       42.35      107.72     44.93 o
   1   0   8      332.04      372.35     53.75 o
  -9   1   8        1.78        0.39      6.94 o
  -8   1   8        0.01       17.63     41.74 o
  -7   1   8        1.28       -1.25     27.89 o
  -6   1   8      271.95      216.44     30.03 o
  -5   1   8      144.40      113.36     26.02 o
  -4   1   8       20.48        3.25     10.37 o
  -3   1   8       54.97       55.38     25.51 o
  -2   1   8        9.30       -2.28     18.31 o
  -1   1   8       16.27       35.56     29.87 o
   0   1   8      128.40      139.99     31.78 o
   1   1   8       17.61       44.60     36.46 o
  -9   2   8      262.64      334.75     46.58 o
  -8   2   8      191.00      174.68     44.01 o
  -7   2   8      189.77      220.79     36.58 o
  -6   2   8      528.65      559.42     29.33 o
  -5   2   8      817.28      793.85     26.75 o
  -4   2   8        2.45       -5.81     22.88 o
  -3   2   8       21.20       26.35     29.55 o
  -2   2   8      451.60      427.88     27.78 o
  -1   2   8       46.47       45.79     29.63 o
   0   2   8      377.01      389.97     33.33 o
   1   2   8      302.24      288.96     45.90 o
  -9   3   8       29.05        5.46     37.48 o
  -8   3   8       67.49       46.19     42.64 o
  -7   3   8      195.23      192.34     37.78 o
  -6   3   8       92.94       81.62     30.07 o
  -5   3   8      126.84      139.91     26.32 o
  -4   3   8      268.73      269.10     26.64 o
  -3   3   8       49.51       41.29     25.96 o
  -2   3   8      121.86      107.18     28.32 o
  -1   3   8      234.10      229.03     36.01 o
   0   3   8       62.25       86.26     37.97 o
   1   3   8        6.41       12.76     48.30 o
  -8   4   8       35.04       28.72     43.89 o
  -7   4   8       75.35       83.52     36.72 o
  -6   4   8      115.38      119.31     30.42 o
  -5   4   8      571.82      552.85     25.70 o
  -4   4   8      825.99      818.70     26.84 o
  -3   4   8      243.13      233.40     26.71 o
  -2   4   8       90.45      104.87     33.30 o
  -1   4   8        4.44        4.02     11.98 o
   0   4   8       73.92      101.28     40.36 o
   1   4   8      318.24      288.21     47.27 o
  -8   5   8       13.87        3.33     21.76 o
  -7   5   8       47.03        0.96     30.66 o
  -6   5   8      100.25       84.61     31.36 o
  -5   5   8       24.77       31.36     27.50 o
  -4   5   8        0.00      -10.83     19.06 o
  -3   5   8     1192.33     1189.57     36.68 o
  -2   5   8       19.75        8.64     10.94 o
  -1   5   8        1.86      -19.70     34.58 o
   0   5   8      233.31      205.60     41.45 o
   1   5   8        0.40       19.98     42.67 o
  -8   6   8      579.52      578.58     44.11 o
  -7   6   8       22.09       20.33     31.47 o
  -6   6   8       80.81       95.72     34.99 o
  -5   6   8     1118.13     1184.81     36.36 o
  -4   6   8      217.36      209.03     32.07 o
  -3   6   8      142.92      144.96     33.25 o
  -2   6   8      128.83      148.38     35.45 o
  -1   6   8        7.64       10.44     42.74 o
   0   6   8      332.10      348.64     40.74 o
   1   6   8      354.74      347.11     48.44 o
  -8   7   8        9.14       26.40     49.29 o
  -7   7   8        7.60       23.25     38.13 o
  -6   7   8       17.94       14.19     21.10 o
  -5   7   8        0.44        1.31     11.18 o
  -4   7   8       12.81       -9.59     23.07 o
  -3   7   8      156.96      137.68     33.59 o
  -2   7   8       21.13       -9.62     31.77 o
  -1   7   8      108.18       89.66     37.55 o
   0   7   8       35.49       20.34     38.91 o
   1   7   8       31.41       56.13     46.40 o
  -8   8   8      142.06      158.49     47.38 o
  -7   8   8      184.13      181.43     43.63 o
  -6   8   8      153.48      163.31     43.86 o
  -5   8   8      166.16      183.74     32.52 o
  -4   8   8      482.94      502.75     33.97 o
  -3   8   8      551.22      553.20     31.42 o
  -2   8   8       82.83       91.43     34.76 o
  -1   8   8       75.67       73.90     37.41 o
   0   8   8       57.11       71.67     40.40 o
   1   8   8       91.41      100.10     57.21 o
  -8   9   8        0.92       30.57     45.67 o
  -7   9   8        7.47       24.65     39.75 o
  -6   9   8       10.70       30.74     41.64 o
  -5   9   8       23.57        6.15     21.27 o
  -4   9   8      361.34      364.96     32.23 o
  -3   9   8       42.61       57.75     31.90 o
  -2   9   8      118.75      135.81     35.51 o
  -1   9   8       12.14       -1.48     24.65 o
   0   9   8       15.94       49.16     73.56 o
   1   9   8        6.74       -0.74     72.59 o
  -8  10   8       51.33       58.67     47.70 o
  -7  10   8       27.38       42.02     40.39 o
  -6  10   8     1274.30     1418.43     55.47 o
  -5  10   8      468.49      417.34     42.97 o
  -4  10   8      170.06      149.41     35.42 o
  -3  10   8       39.11       54.26     32.58 o
  -2  10   8        1.52        0.80      7.48 o
  -1  10   8      238.31      333.99     39.17 o
   0  10   8      213.90      216.56     56.08 o
   1  10   8      174.43      113.23     61.55 o
  -8  11   8       26.82      -16.62     34.11 o
  -7  11   8       54.92       56.36     39.38 o
  -6  11   8       48.39       47.41     38.07 o
  -5  11   8      131.52       83.51     35.89 o
  -4  11   8        4.75       -7.07     29.51 o
  -3  11   8       20.99       12.64     34.58 o
  -2  11   8       38.74       30.01     34.37 o
  -1  11   8       42.07       33.16     46.50 o
   0  11   8       39.82       64.39     57.51 o
  -7  12   8      142.62      123.86     44.43 o
  -6  12   8      342.20      422.31     42.33 o
  -5  12   8      169.22      158.39     48.61 o
  -4  12   8       54.00       69.87     34.93 o
  -3  12   8      272.93      341.14     55.64 o
  -2  12   8      125.39      130.93     45.51 o
  -1  12   8       27.90       22.52     48.42 o
   0  12   8      112.08      125.90     58.25 o
  -7  13   8       11.03       21.75     41.62 o
  -6  13   8       47.58       72.59     39.35 o
  -5  13   8       52.94       53.03     38.09 o
  -4  13   8      328.55      268.77     45.17 o
  -3  13   8       11.42       34.05     44.73 o
  -2  13   8       14.79       23.85     44.60 o
  -1  13   8        0.81       43.09     49.43 o
   0  13   8        0.01       -2.28     23.91 o
  -7  14   8       26.32       67.45     46.36 o
  -6  14   8      383.42      367.16     40.32 o
  -5  14   8      373.59      370.98     40.03 o
  -4  14   8       19.96       37.38     43.61 o
  -3  14   8      426.37      438.42     43.15 o
  -2  14   8      246.44      257.56     52.30 o
  -1  14   8       51.75       84.20     50.70 o
   0  14   8      194.35      215.98     60.57 o
  -7  15   8        8.31      -11.62     31.35 o
  -6  15   8       11.59       20.49     29.54 o
  -5  15   8       90.91       87.15     41.66 o
  -4  15   8        0.81        2.28     30.39 o
  -3  15   8        4.38       -3.26     16.45 o
  -2  15   8        0.14       14.75     68.04 o
  -1  15   8       65.07       85.21     51.36 o
   0  15   8        7.13       16.70     62.98 o
  -6  16   8      199.45      221.13     44.14 o
  -5  16   8      166.34      177.38     43.73 o
  -4  16   8       72.74       83.53     41.47 o
  -3  16   8       35.94       53.49     44.76 o
  -2  16   8        8.52       48.59     49.84 o
  -1  16   8       40.13       66.91     58.48 o
  -6  17   8       14.43       21.92     52.79 o
  -5  17   8      124.17      112.80     43.66 o
  -4  17   8        1.34       13.26     19.77 o
  -3  17   8        1.88       -6.41     16.01 o
  -2  17   8       63.17       67.84     56.06 o
  -1  17   8       59.59       45.91     78.87 o
  -5  18   8      195.64      194.63     46.30 o
  -4  18   8      141.60      146.57     47.06 o
  -3  18   8       70.92       51.17     42.18 o
  -2  18   8      145.76      156.17     46.67 o
  -5  19   8       22.06       22.96     44.86 o
  -4  19   8        6.82       17.04     52.33 o
  -3  19   8       21.01       12.72     45.74 o
  -2  19   8      214.61      176.84     52.28 o
  -8   1   9      232.96      223.02     62.41 o
  -7   1   9      214.22      207.02     47.02 o
  -6   1   9      100.10      114.85     35.70 o
  -5   1   9      351.55      394.18     34.45 o
  -4   1   9      234.68      274.55     33.53 o
  -3   1   9       75.41       93.01     34.56 o
  -2   1   9      715.19      754.01     43.25 o
  -1   1   9      104.37      105.36     46.27 o
   0   1   9       28.92       -7.42     27.50 o
  -8   2   9        3.44      -11.55     50.79 o
  -7   2   9       66.34      128.51     45.13 o
  -6   2   9       28.84       20.47     35.70 o
  -5   2   9      137.69      119.72     35.37 o
  -4   2   9       50.95       71.83     32.76 o
  -3   2   9        1.01      -14.81     26.09 o
  -2   2   9       25.18        1.19     10.67 o
  -1   2   9        2.13      -24.94     30.58 o
   0   2   9       25.60       27.32     48.71 o
  -8   3   9       35.54       20.60     52.99 o
  -7   3   9      288.78      326.91     45.20 o
  -6   3   9       30.89       22.73     18.32 o
  -5   3   9       10.54       10.13     13.09 o
  -4   3   9      439.28      431.45     40.97 o
  -3   3   9       19.64       28.25     39.09 o
  -2   3   9       13.64       20.75     40.98 o
  -1   3   9      102.40      138.50     46.94 o
  -7   4   9       16.51       13.11     54.16 o
  -6   4   9       21.14        9.90     30.77 o
  -5   4   9       70.46       68.99     41.56 o
  -4   4   9       59.03       49.70     39.36 o
  -3   4   9       55.88       22.47     39.96 o
  -2   4   9       53.23       52.86     40.48 o
  -1   4   9       35.91       34.29     44.57 o
  -7   5   9      141.86      166.32     55.65 o
  -6   5   9      151.12      161.61     41.65 o
  -5   5   9      511.27      512.74     39.57 o
  -4   5   9      182.33      178.96     41.46 o
  -3   5   9        1.41       -2.23     29.85 o
  -2   5   9        1.72       17.21     43.81 o
  -1   5   9      227.39      291.23     47.97 o
  -7   6   9        2.29       20.93     56.90 o
  -6   6   9       10.49        0.57     11.35 o
  -5   6   9       16.33       42.39     41.11 o
  -4   6   9        0.00      -11.88     31.15 o
  -3   6   9        1.98       -2.19     22.91 o
  -2   6   9        0.15       -5.36     51.56 o
  -1   6   9       11.23       -9.33     43.92 o
  -7   7   9        5.03        5.13     56.53 o
  -6   7   9        4.72       -3.99     11.06 o
  -5   7   9      715.07      661.07     41.13 o
  -4   7   9     1057.26     1056.94     39.70 o
  -3   7   9      227.60      320.15     45.23 o
  -2   7   9       43.53       73.95     42.06 o
  -1   7   9       13.79       29.19     46.20 o
  -7   8   9        0.62        3.24     15.97 o
  -6   8   9        7.63      -11.50     49.02 o
  -5   8   9       45.78       51.99     42.62 o
  -4   8   9       55.92       73.14     40.50 o
  -3   8   9        3.88        6.16     38.73 o
  -2   8   9       81.51       81.00     43.51 o
  -1   8   9       16.74       31.67     48.19 o
  -7   9   9      273.96      277.97     47.81 o
  -6   9   9      198.49      270.06     54.70 o
  -5   9   9      270.02      303.88     41.42 o
  -4   9   9      406.64      457.67     46.24 o
  -3   9   9      261.94      271.68     42.55 o
  -2   9   9       10.27       31.46     44.71 o
  -1   9   9        7.75        7.98     39.09 o
  -7  10   9       45.66       54.84     48.31 o
  -6  10   9       95.37      104.80     55.34 o
  -5  10   9      162.48      168.68     44.85 o
  -4  10   9       24.93       19.81     29.39 o
  -3  10   9       10.86       11.48     58.06 o
  -2  10   9      216.04      167.69     46.79 o
  -1  10   9        8.07        5.43     60.50 o
  -6  11   9       37.25       33.63     43.95 o
  -5  11   9       20.91      -10.78     15.39 o
  -4  11   9       18.40       -5.01     46.58 o
  -3  11   9       74.99       73.89     42.53 o
  -2  11   9       75.30       82.76     55.30 o
  -6  12   9       10.28       -3.90     33.74 o
  -5  12   9        4.94       25.64     42.97 o
  -4  12   9      221.08      201.36     45.13 o
  -3  12   9      221.62      192.47     56.85 o
  -2  12   9        4.75       22.13     59.65 o
  -6  13   9      231.66      279.72     50.94 o
  -5  13   9      250.65      253.84     55.41 o
  -4  13   9      236.47      279.73     58.90 o
  -3  13   9      312.16      421.82     59.46 o
  -5  14   9        1.18       25.49     43.54 o
  -4  14   9        0.76      -43.18     43.18 o
  -3  14   9        0.04      -11.38     54.72 o
  -5   0  10        8.13        5.99     81.21 o
  -4   0  10        3.30      -15.00     30.20 o
  -3   0  10      112.59       80.20     90.32 o
  -5   1  10        1.89        0.64     14.89 o
  -4   1  10       12.90       12.05     50.75 o
  -5   2  10       44.65       49.33     49.90 o
  -4   2  10      526.68      577.23     50.11 o
  -5   3  10       41.37       27.62     51.33 o
  -4   3  10       34.10       12.07     28.48 o
  -5   4  10       51.38       43.60     50.46 o
  -4   4  10      150.70      206.36     53.32 o
  -5   5  10        2.49        1.20     42.39 o
  -4   5  10        9.60       24.10     50.84 o
 
